# Supplementary material for: Quantitative Proteomics Reveals Ecophysiological Effects of Light and Silver Stress on the Mixotrophic Protist Poterioochromonas malhamensis
Source: PLoS One. 2017 Jan 5;12(1):e0168183. doi: 10.1371/journal.pone.0168183 (PMC5215829; doi:10.1371/journal.pone.0168183)
Supplement: S1 Table — Mapping of sample IDs to treatments. (XLSX) [file pone.0168183.s002.xlsx]

## Sheet: Sheet1
ID	ID_Ord	ID_MS	day	light	silver
SV1	1	LG01	-1	1	0
SV2	2	LG02	-1	1	0
SV3	3	LG03	-1	1	0
SV4	4	LG04	-1	1	0
LNA0	5	LG05	0	1	0
LNB0	6	LG06	0	1	0
LNC0	7	LG07	0	1	0
LND0	8	LG08	0	1	0
LSA0	9	LG09	0	1	0
LSB0	10	LG10	0	1	0
LSC0	11	LG11	0	1	0
LSD0	12	LG12	0	1	0
DNA0	13	LG13	0	0	0
DNB0	14	LG14	0	0	0
DNC0	15	LG15	0	0	0
DND0	16	LG16	0	0	0
DSA0	17	LG17	0	0	0
DSB0	18	LG18	0	0	0
DSC0	19	LG19	0	0	0
DSD0	20	LG20	0	0	0
LNA1	21	LG21	1	1	0
LNB1	22	LG22	1	1	0
LNC1	23	LG23	1	1	0
LND1	24	LG24	1	1	0
LSA1	25	LG25	1	1	1
LSB1	26	LG26	1	1	1
LSC1	27	LG27	1	1	1
LSD1	28	LG28	1	1	1
DNA1	29	LG29	1	0	0
DNB1	30	LG30	1	0	0
DNC1	31	LG31	1	0	0
DND1	32	LG32	1	0	0
DSA1	33	LG33	1	0	1
DSB1	34	LG34	1	0	1
DSC1	35	LG35	1	0	1
DSD1	36	LG36	1	0	1
LNA3	37	LG37	3	1	0
LNB3	38	LG38	3	1	0
LNC3	39	LG39	3	1	0
LND3	40	LG40	3	1	0
LSA3	41	LG41	3	1	1
LSB3	42	LG42	3	1	1
LSC3	43	LG43	3	1	1
LSD3	44	LG44	3	1	1
DNA3	45	LG45	3	0	0
DNB3	46	LG46	3	0	0
DNC3	47	LG47	3	0	0
DND3	48	LG48	3	0	0
DSA3	49	LG49	3	0	1
DSB3	50	LG50	3	0	1
DSC3	51	LG51	3	0	1
DSD3	52	LG52	3	0	1
LNA5	53	LG53	5	1	0
LNB5	54	LG54	5	1	0
LNC5	55	LG55	5	1	0
LND5	56	LG56	5	1	0
LSA5	57	LG57	5	1	1
LSB5	58	LG58	5	1	1
LSC5	59	LG59	5	1	1
LSD5	60	LG60	5	1	1
DNA5	61	LG61	5	0	0
DNB5	62	LG62	5	0	0
DNC5	63	LG63	5	0	0
DND5	64	LG64	5	0	0
DSA5	65	LG65	5	0	1
DSB5	66	LG66	5	0	1
DSC5	67	LG67	5	0	1
DSD5	68	LG68	5	0	1
