# Supplementary material for: Quantitative Proteomics Reveals Ecophysiological Effects of Light and Silver Stress on the Mixotrophic Protist Poterioochromonas malhamensis
Source: PLoS One. 2017 Jan 5;12(1):e0168183. doi: 10.1371/journal.pone.0168183 (PMC5215829; doi:10.1371/journal.pone.0168183)
Supplement: S2 Table — Significant differentially expressed proteins for the tested contrasts I-V. (XLSX) [file pone.0168183.s003.xlsx]

## Sheet: Contrast I
Transcript-ID	LogFC	T	P-value	Adj-p-value	Symbol-name	KO-ID
cds.comp16044_c0_seq1|m.29003	2.37588	9.27434	1.95851e-12	4.4987e-09	glycosyl hydrolase family 30 protein	ko:K01201
cds.comp7521_c0_seq1|m.6749	1.386	8.80692	9.88962e-12	1.11396e-08	glucan 1,3-beta-glucosidase	NA
cds.comp22450_c1_seq1|m.71005	1.89472	8.66033	1.65068e-11	1.11396e-08	NA	NA
cds.comp19261_c0_seq3|m.44209	2.01571	8.61425	1.93986e-11	1.11396e-08	glycosyl hydrolase	ko:K01176
cds.comp19261_c0_seq2|m.44204	2.01571	8.61425	1.93986e-11	1.11396e-08	glycosyl hydrolase	ko:K01176
cds.comp16642_c0_seq1|m.31200	1.7644	8.51399	2.75801e-11	1.23416e-08	hypothetical protein	NA
cds.comp18322_c0_seq1|m.39301	-1.36172	-8.46962	3.22375e-11	1.23416e-08	30S ribosomal protein S5, putative	ko:K02988
cds.comp21985_c0_seq1|m.65761	1.81284	8.3738	4.51781e-11	1.40461e-08	hypothetical protein	ko:K01176
cds.comp21985_c0_seq2|m.65768	1.81284	8.3738	4.51781e-11	1.40461e-08	hypothetical protein	ko:K01176
cds.comp22325_c0_seq1|m.69518	-2.51002	-8.35124	4.89198e-11	1.40461e-08	hypothetical protein	ko:K00787
cds.comp7491_c0_seq2|m.6654	1.75964	8.3067	5.72492e-11	1.46113e-08	hypothetical protein	ko:K03098
cds.comp7491_c0_seq1|m.6653	1.75964	8.3067	5.72492e-11	1.46113e-08	hypothetical protein	ko:K03098
cds.comp22936_c0_seq1|m.77930	-1.11788	-8.20969	8.06695e-11	1.85298e-08	hypothetical protein	NA
cds.comp22291_c0_seq2|m.69094	-1.24673	-8.00412	1.67242e-10	3.49231e-08	NADH dehydrogenase flavoprotein 2, mitochondrial precursor	ko:K03943
cds.comp22291_c0_seq1|m.69086	-1.24673	-8.00412	1.67242e-10	3.49231e-08	NADH dehydrogenase flavoprotein 2, mitochondrial precursor	ko:K03943
cds.comp15631_c0_seq1|m.27558	1.95738	7.93818	2.11445e-10	4.00871e-08	hypothetical protein	NA
cds.comp15671_c0_seq1|m.27671	1.80423	7.91838	2.26875e-10	4.00871e-08	CPB; cathepsin L-like protease	ko:K13537
cds.comp20987_c0_seq1|m.56181	-1.22813	-7.81533	3.27527e-10	5.37378e-08	ATP-dependent Clp protease ATP-binding subunit ClpB	ko:K03695
cds.comp18041_c0_seq1|m.37741	0.742565	7.74307	4.23861e-10	6.49072e-08	hypothetical protein	ko:K00933
cds.comp18041_c0_seq2|m.37749	0.742565	7.74307	4.23861e-10	6.49072e-08	hypothetical protein	ko:K00933
cds.comp19506_c0_seq1|m.45784	1.2025	7.69719	4.99326e-10	7.16845e-08	hypothetical protein	NA
cds.comp19506_c0_seq6|m.45818	1.2025	7.69719	4.99326e-10	7.16845e-08	hypothetical protein	NA
cds.comp19506_c0_seq2|m.45788	1.2025	7.69719	4.99326e-10	7.16845e-08	hypothetical protein	NA
cds.comp21734_c0_seq1|m.63032	1.64506	7.46569	1.14327e-09	1.54476e-07	hypothetical protein	ko:K07575
cds.comp17807_c0_seq1|m.36694	1.544	7.27681	2.25132e-09	2.87293e-07	chiI; chitinase (EC:3.2.1.14)	NA
cds.comp23650_c0_seq1|m.93124	-0.863799	-7.2213	2.74807e-09	3.32227e-07	mitochondrial-processing peptidase subunit beta	ko:K17732
cds.comp17178_c0_seq6|m.33531	1.38754	7.17396	3.25751e-09	3.73527e-07	similar to 1,3-beta glucanase	NA
cds.comp17178_c0_seq5|m.33524	1.38754	7.17396	3.25751e-09	3.73527e-07	similar to 1,3-beta glucanase	NA
cds.comp17178_c0_seq4|m.33515	1.38754	7.17396	3.25751e-09	3.73527e-07	similar to 1,3-beta glucanase	NA
cds.comp17178_c0_seq1|m.33506	1.38754	7.17396	3.25751e-09	3.73527e-07	similar to 1,3-beta glucanase	NA
cds.comp20472_c0_seq2|m.51801	-1.49276	-7.16083	3.41492e-09	3.73527e-07	cytochrome b-c1 complex subunit Rieske, putative	ko:K00411
cds.comp20472_c0_seq1|m.51796	-1.49276	-7.16083	3.41492e-09	3.73527e-07	cytochrome b-c1 complex subunit Rieske, putative	ko:K00411
cds.comp9473_c0_seq1|m.11271	1.43531	7.06108	4.8879e-09	5.10342e-07	CPB; cathepsin L-like protease	ko:K13537
cds.comp22652_c0_seq1|m.73832	1.37282	7.01921	5.68235e-09	5.67493e-07	beta-1,3-glucan-binding protein-like	NA
cds.comp23282_c0_seq1|m.85607	-0.95054	-6.97733	6.6063e-09	6.1263e-07	hypothetical protein	NA
cds.comp23282_c0_seq6|m.85630	-0.95054	-6.97733	6.6063e-09	6.1263e-07	hypothetical protein	NA
cds.comp23282_c0_seq3|m.85617	-0.95054	-6.97733	6.6063e-09	6.1263e-07	hypothetical protein	NA
cds.comp23282_c0_seq9|m.85644	-0.95054	-6.97733	6.6063e-09	6.1263e-07	hypothetical protein	NA
cds.comp23282_c0_seq4|m.85624	-0.95054	-6.97733	6.6063e-09	6.1263e-07	hypothetical protein	NA
cds.comp20278_c0_seq1|m.50685	-2.09959	-6.97475	6.66771e-09	6.1263e-07	hypothetical protein	ko:K01507
cds.comp7496_c0_seq1|m.6679	-1.32288	-6.93828	7.60269e-09	6.71668e-07	ALPHA-SNAP2; alpha-soluble nsf attachment protein	ko:K15296
cds.comp19862_c0_seq1|m.48224	1.537	6.90918	8.44186e-09	7.08596e-07	hypothetical protein	ko:K07304
cds.comp15486_c0_seq1|m.26935	1.18719	6.8945	8.89983e-09	7.08596e-07	hypothetical protein	ko:K18121
cds.comp23620_c0_seq1|m.93000	1.12682	6.89306	8.94614e-09	7.08596e-07	OASTL4; cysteine synthase	ko:K01738
cds.comp18388_c0_seq2|m.39650	1.0855	6.8443	1.06618e-08	8.1634e-07	fructose-bisphosphate aldolase, class I (EC:4.1.2.13)	ko:K01623
cds.comp18388_c0_seq1|m.39649	1.0855	6.8443	1.06618e-08	8.1634e-07	fructose-bisphosphate aldolase, class I (EC:4.1.2.13)	ko:K01623
cds.comp22206_c0_seq1|m.67958	-1.11448	-6.79729	1.26268e-08	9.35605e-07	aceB; malate synthase (EC:2.3.3.9)	ko:K01638
cds.comp22649_c4_seq1|m.73767	-1.07868	-6.78612	1.31447e-08	9.43545e-07	deoxyhypusine hydroxylase, putative	ko:K06072
cds.comp19758_c0_seq2|m.47512	-1.39128	-6.76277	1.42968e-08	9.95141e-07	hypothetical protein	NA
cds.comp19758_c0_seq1|m.47506	-1.39128	-6.76277	1.42968e-08	9.95141e-07	hypothetical protein	NA
cds.comp22184_c1_seq1|m.67814	0.993275	6.74208	1.54021e-08	1.03152e-06	L-serine dehydratase	ko:K17989
cds.comp22442_c0_seq2|m.70857	0.914753	6.73396	1.58587e-08	1.03152e-06	Prk; phosphoribulokinase	ko:K00855
cds.comp22442_c0_seq1|m.70854	0.914753	6.73396	1.58587e-08	1.03152e-06	Prk; phosphoribulokinase	ko:K00855
cds.comp7604_c0_seq1|m.6996	1.02852	6.72862	1.61666e-08	1.03152e-06	[pt] ribulose-bisphosphate carboxylase large chain (EC:4.1.1.39)	ko:K01601
cds.comp22719_c0_seq1|m.74700	-1.10112	-6.71614	1.69091e-08	1.04973e-06	hypothetical protein	ko:K09487
cds.comp23506_c0_seq1|m.92646	0.831109	6.69191	1.8449e-08	1.1152e-06	eukaryotic translation initiation factor 5A-like	ko:K03263
cds.comp17108_c0_seq1|m.33139	-1.82311	-6.67762	1.94225e-08	1.14394e-06	NA	NA
cds.comp7441_c0_seq1|m.6466	-1.42618	-6.66231	2.05226e-08	1.16331e-06	HSP20 family protein	ko:K13993
cds.comp22234_c4_seq1|m.68195	1.12105	6.65906	2.07644e-08	1.16331e-06	hypothetical protein	ko:K00545
cds.comp23146_c0_seq1|m.82912	-2.13061	-6.63498	2.26432e-08	1.23837e-06	adenylosuccinate synthetase	ko:K01939
cds.comp18992_c0_seq1|m.42730	-1.53149	-6.56838	2.87728e-08	1.537e-06	hypothetical protein	ko:K17081
cds.comp23693_c0_seq1|m.93264	-1.5689	-6.49725	3.71591e-08	1.93987e-06	NADH dehydrogenase flavoprotein 1, mitochondrial precursor	ko:K03942
cds.comp18572_c0_seq1|m.40628	1.03659	6.47777	3.98541e-08	1.9919e-06	hypothetical protein	ko:K15507
cds.comp19097_c0_seq1|m.43352	-0.988648	-6.45924	4.2599e-08	1.9919e-06	hypothetical protein	ko:K02137
cds.comp21194_c0_seq1|m.58124	-1.28226	-6.4581	4.27735e-08	1.9919e-06	hypothetical protein	NA
cds.comp21055_c0_seq2|m.56631	0.981544	6.45567	4.31499e-08	1.9919e-06	hypothetical protein	ko:K11187
cds.comp21055_c0_seq1|m.56629	0.981544	6.45567	4.31499e-08	1.9919e-06	hypothetical protein	ko:K11187
cds.comp7450_c0_seq1|m.6499	-2.34107	-6.45484	4.32783e-08	1.9919e-06	phosphatidate cytidylyltransferase, putative	ko:K00981
cds.comp17969_c0_seq1|m.37418	-1.52932	-6.45432	4.33588e-08	1.9919e-06	methionine-dependent methyltransferase	NA
cds.comp9253_c0_seq1|m.10692	-1.9924	-6.43252	4.68934e-08	2.11204e-06	cob; apocytochrome b (EC:1.10.2.2)	ko:K00412
cds.comp19867_c0_seq2|m.48276	0.820001	6.42167	4.87578e-08	2.15378e-06	hypothetical protein	NA
cds.comp19867_c0_seq1|m.48275	0.820001	6.42167	4.87578e-08	2.15378e-06	hypothetical protein	NA
cds.comp22853_c0_seq1|m.76195	-2.44768	-6.35766	6.13614e-08	2.65938e-06	acyl-CoA dehydrogenase, putative	NA
cds.comp21229_c0_seq1|m.58417	0.931818	6.32533	6.89158e-08	2.93147e-06	hypothetical protein	ko:K01807
cds.comp20038_c0_seq1|m.49239	1.22018	6.31607	7.12446e-08	2.95336e-06	hypothetical protein	ko:K02870
cds.comp7791_c0_seq1|m.7501	1.22018	6.31607	7.12446e-08	2.95336e-06	60S ribosomal protein L12, putative	ko:K02870
cds.comp19929_c0_seq1|m.48603	-2.16673	-6.31282	7.20796e-08	2.95336e-06	uncharacterized LOC100126647	ko:K05863
cds.comp23414_c0_seq3|m.89073	-1.2461	-6.30819	7.32877e-08	2.95336e-06	hypothetical protein	ko:K15371
cds.comp23414_c0_seq1|m.89063	-1.2461	-6.30819	7.32877e-08	2.95336e-06	hypothetical protein	ko:K15371
cds.comp23527_c0_seq1|m.92716	1.0085	6.29645	7.64422e-08	3.02738e-06	hypothetical protein	NA
cds.comp10374_c2_seq1|m.13759	-1.35344	-6.24323	9.2526e-08	3.60224e-06	nad7; NADH dehydrogenase subunit 7	ko:K03935
cds.comp18304_c0_seq1|m.39204	1.03882	6.22496	9.8789e-08	3.7607e-06	hypothetical protein	NA
cds.comp14732_c0_seq1|m.24330	0.710452	6.22192	9.98707e-08	3.7607e-06	hypothetical protein	NA
cds.comp22379_c0_seq1|m.70153	-1.14393	-6.20104	1.07636e-07	3.98775e-06	hypothetical protein	ko:K07515
cds.comp22379_c0_seq2|m.70163	-1.14393	-6.20104	1.07636e-07	3.98775e-06	hypothetical protein	ko:K07515
cds.comp22379_c0_seq4|m.70185	-1.14393	-6.20104	1.07636e-07	3.98775e-06	hypothetical protein	ko:K07515
cds.comp22379_c0_seq3|m.70174	-1.14393	-6.20104	1.07636e-07	3.98775e-06	hypothetical protein	ko:K07515
cds.comp23585_c0_seq1|m.92884	-1.33554	-6.18846	1.12601e-07	4.10549e-06	SORBIDRAFT_04g032520, Sb04g032520; hypothetical protein	ko:K00432
cds.comp22628_c0_seq1|m.73502	1.26601	6.17009	1.20261e-07	4.31626e-06	NA	NA
cds.comp19510_c2_seq1|m.45857	1.65885	6.12996	1.38855e-07	4.87204e-06	NA	NA
cds.comp23076_c0_seq1|m.81724	1.33688	6.12558	1.41046e-07	4.87204e-06	hypothetical protein	ko:K01178
cds.comp22514_c2_seq8|m.71775	1.15758	6.12348	1.4211e-07	4.87204e-06	PK3; kinase pyruvate kinase 3	ko:K00873
cds.comp22514_c2_seq7|m.71768	1.15758	6.12348	1.4211e-07	4.87204e-06	PK3; kinase pyruvate kinase 3	ko:K00873
cds.comp22514_c2_seq6|m.71761	1.15758	6.12348	1.4211e-07	4.87204e-06	PK3; kinase pyruvate kinase 3	ko:K00873
cds.comp22514_c2_seq4|m.71748	1.15758	6.12348	1.4211e-07	4.87204e-06	PK3; kinase pyruvate kinase 3	ko:K00873
cds.comp22514_c2_seq3|m.71741	1.15758	6.12348	1.4211e-07	4.87204e-06	PK3; kinase pyruvate kinase 3	ko:K00873
cds.comp9673_c0_seq2|m.11830	-1.68991	-6.11166	1.48253e-07	5.00789e-06	complex 1 family protein-like protein	ko:K03965
cds.comp9673_c0_seq1|m.11828	-1.68991	-6.11166	1.48253e-07	5.00789e-06	complex 1 family protein-like protein	ko:K03965
cds.comp23622_c0_seq1|m.93013	1.1431	6.09839	1.55465e-07	5.17542e-06	hypothetical protein	ko:K01279
cds.comp7988_c0_seq1|m.8022	0.852157	6.09313	1.5842e-07	5.19844e-06	FABD; malonyl-CoA:ACP transacylase	ko:K00645
cds.comp9338_c0_seq1|m.10954	0.90997	6.08864	1.60988e-07	5.2083e-06	proteasome subunit alpha type-6, putative	ko:K02730
cds.comp17399_c0_seq16|m.34785	-1.683	-6.07097	1.71496e-07	5.44179e-06	chloroplast ADP,ATP carrier protein	ko:K03301
cds.comp18279_c0_seq1|m.39053	-1.10224	-6.06862	1.72943e-07	5.44179e-06	SDH2; succinate dehydrogenase iron sulfur protein (EC:1.3.5.1)	ko:K00235
cds.comp17395_c0_seq1|m.34594	-1.79602	-6.02294	2.03628e-07	6.32071e-06	Lhcf12; protein fucoxanthin chlorophyll protein	NA
cds.comp23723_c0_seq1|m.93369	-0.757177	-6.01652	2.08356e-07	6.38124e-06	succinate dehydrogenase flavoprotein subunit (EC:1.3.5.1)	ko:K00234
cds.comp15029_c0_seq1|m.25348	0.905915	5.98625	2.32155e-07	7.01658e-06	Rab6 family GTPase, putative	ko:K07893
cds.comp9312_c0_seq1|m.10870	1.06238	5.97955	2.37782e-07	7.08353e-06	hypothetical protein	NA
cds.comp18280_c0_seq1|m.39056	1.82686	5.97632	2.40538e-07	7.08353e-06	hypothetical protein	NA
cds.comp22103_c1_seq2|m.67116	1.0012	5.96195	2.532e-07	7.36202e-06	alpha-glucosidase-like	ko:K01187
cds.comp18986_c0_seq4|m.42668	0.771156	5.94852	2.65641e-07	7.48602e-06	hypothetical protein	NA
cds.comp18986_c0_seq1|m.42661	0.771156	5.94852	2.65641e-07	7.48602e-06	hypothetical protein	NA
cds.comp23785_c0_seq1|m.93547	1.78441	5.94761	2.66503e-07	7.48602e-06	methylcrotonoyl-CoA carboxylase beta chain, mitochondrial precursor	ko:K01969
cds.comp18505_c1_seq1|m.40252	1.0417	5.94683	2.67241e-07	7.48602e-06	GSR; glutathione reductase (NADPH) (EC:1.8.1.7)	ko:K00383
cds.comp19799_c1_seq1|m.47837	-1.20839	-5.92105	2.92995e-07	8.08278e-06	hypothetical protein	ko:K17080
cds.comp7288_c0_seq2|m.5975	-1.04587	-5.9164	2.97899e-07	8.08278e-06	PEPCase_1; hypothetical protein	NA
cds.comp22262_c0_seq1|m.68667	1.02298	5.91345	3.01045e-07	8.08278e-06	pgk1; phosphoglycerate kinase	ko:K00927
cds.comp10319_c0_seq1|m.13588	0.985196	5.91199	3.0262e-07	8.08278e-06	RIBBA; 3,4-dihydroxy 2-butanone 4-phosphate synthase / GTP cyclohydrolase II (EC:4.1.99.12)	ko:K14652
cds.comp23204_c1_seq1|m.83923	-0.996399	-5.90274	3.12768e-07	8.2578e-06	HSP90 domain-containing protein	ko:K09488
cds.comp17474_c0_seq1|m.35097	-1.38762	-5.86908	3.52641e-07	9.20473e-06	26S proteasome non-ATPase regulatory subunit 3	ko:K03033
cds.comp15992_c0_seq1|m.28810	-2.08752	-5.84166	3.88819e-07	1.0035e-05	luminal-binding protein 5-like	ko:K09490
cds.comp19117_c0_seq1|m.43457	1.04689	5.82591	4.11248e-07	1.0496e-05	cathepsin z	ko:K08568
cds.comp7798_c0_seq1|m.7521	1.73239	5.82165	4.17527e-07	1.05391e-05	hypothetical protein	NA
cds.comp20219_c0_seq1|m.50359	1.01435	5.8107	4.34122e-07	1.08071e-05	NA	NA
cds.comp23368_c1_seq1|m.87624	-1.17885	-5.80848	4.37554e-07	1.08071e-05	NA	NA
cds.comp16251_c0_seq1|m.29768	0.941822	5.79996	4.51034e-07	1.10215e-05	NA	NA
cds.comp19873_c0_seq1|m.48325	0.906748	5.79362	4.6132e-07	1.11542e-05	ATGPX6	ko:K00432
cds.comp19873_c0_seq2|m.48327	0.906748	5.79362	4.6132e-07	1.11542e-05	ATGPX6	ko:K00432
cds.comp20475_c0_seq1|m.51812	-1.61437	-5.78312	4.78858e-07	1.14577e-05	hypothetical protein	NA
cds.comp7607_c0_seq1|m.7008	0.887651	5.77596	4.91208e-07	1.1632e-05	GDCT; glycine decarboxylase t-protein (EC:2.1.2.10)	ko:K00605
cds.comp7589_c0_seq1|m.6949	0.7692	5.7625	5.15288e-07	1.20777e-05	glycine amidinotransferase, mitochondrial precursor	ko:K00613
cds.comp7589_c0_seq2|m.6952	0.7692	5.7625	5.15288e-07	1.20777e-05	glycine amidinotransferase, mitochondrial precursor	ko:K00613
cds.comp15012_c0_seq1|m.25281	-2.09048	-5.75776	5.24049e-07	1.2159e-05	mitochondrial carrier family	ko:K15102
cds.comp20357_c0_seq2|m.51208	1.02964	5.73293	5.72359e-07	1.31471e-05	glyceraldehyde-3-phosphate dehydrogenase, type I (EC:1.2.1.12)	ko:K00134
cds.comp22239_c1_seq1|m.68295	-1.69262	-5.71711	6.05434e-07	1.37691e-05	sterol methyltransferase	ko:K00559
cds.comp23566_c0_seq1|m.92838	0.886246	5.7093	6.22447e-07	1.40173e-05	Ribulose-5-phosphate 3-epimerase protein, plastid-targeted	NA
cds.comp21207_c0_seq1|m.58243	-1.19574	-5.67994	6.90783e-07	1.54051e-05	DEAD/DEAH box RNA helicase, putative	ko:K11594
cds.comp9216_c0_seq1|m.10587	0.983959	5.6732	7.07494e-07	1.56261e-05	1-deoxy-D-xylulose 5-phosphate reductoisomerase (EC:1.1.1.267)	ko:K00099
cds.comp23574_c0_seq1|m.92855	-1.44305	-5.64365	7.85583e-07	1.70653e-05	light-harvesting protein	NA
cds.comp20866_c0_seq1|m.54478	0.703836	5.64169	7.9107e-07	1.70653e-05	allantoicase-like	ko:K01477
cds.comp20714_c0_seq1|m.53305	0.981265	5.63692	8.04537e-07	1.70653e-05	pdhC; pyruvate dehydrogenase complex , e2 component (EC:2.3.1.12)	ko:K00627
cds.comp23664_c0_seq1|m.93163	-1.16655	-5.63558	8.08355e-07	1.70653e-05	hypothetical protein	ko:K00898
cds.comp20246_c0_seq2|m.50501	0.975201	5.63508	8.09802e-07	1.70653e-05	hypothetical protein	ko:K00794
cds.comp20246_c0_seq1|m.50499	0.975201	5.63508	8.09802e-07	1.70653e-05	hypothetical protein	ko:K00794
cds.comp21664_c0_seq1|m.62192	1.2494	5.63043	8.23234e-07	1.71906e-05	hypothetical protein	NA
cds.comp21235_c0_seq1|m.58442	1.03848	5.6232	8.44597e-07	1.74778e-05	hypothetical protein	NA
cds.comp23327_c1_seq3|m.86493	-1.06987	-5.60832	8.9025e-07	1.82581e-05	endoplasmic oxidoreductin, putative	ko:K10950
cds.comp20141_c0_seq2|m.49833	-1.14251	-5.56826	1.02576e-06	2.0851e-05	heat shock protein, Hsp20 family	ko:K13993
cds.comp21596_c0_seq1|m.61584	0.85234	5.56053	1.05416e-06	2.12403e-05	FBP; fructose-1,6-bisphosphatase	ko:K03841
cds.comp20663_c0_seq1|m.52918	0.775095	5.55525	1.074e-06	2.13764e-05	serine protease family S10, putative	ko:K13289
cds.comp21731_c0_seq1|m.62991	0.745801	5.55371	1.07987e-06	2.13764e-05	diaminopimelate epimerase, chloroplastic-like	ko:K01778
cds.comp9846_c0_seq2|m.12394	-0.789157	-5.54859	1.09957e-06	2.13764e-05	syntaxin-like protein	ko:K08489
cds.comp19365_c1_seq2|m.44773	0.751277	5.54679	1.10656e-06	2.13764e-05	hypothetical protein	ko:K00457
cds.comp19365_c1_seq1|m.44770	0.751277	5.54679	1.10656e-06	2.13764e-05	hypothetical protein	ko:K00457
cds.comp18010_c0_seq1|m.37606	1.06994	5.54487	1.11413e-06	2.13764e-05	eukaryotic initiation factor 4E, putative	ko:K03259
cds.comp22453_c1_seq1|m.71018	0.879817	5.5442	1.11675e-06	2.13764e-05	MIOX; inositol oxygenase (EC:1.13.99.1)	ko:K00469
cds.comp22453_c1_seq3|m.71024	0.879817	5.5442	1.11675e-06	2.13764e-05	MIOX; inositol oxygenase (EC:1.13.99.1)	ko:K00469
cds.comp22453_c1_seq2|m.71022	0.879817	5.5442	1.11675e-06	2.13764e-05	MIOX; inositol oxygenase (EC:1.13.99.1)	ko:K00469
cds.comp7732_c0_seq1|m.7337	-0.837858	-5.53238	1.16435e-06	2.21034e-05	hypothetical protein	ko:K02136
cds.comp21089_c1_seq1|m.56869	0.81608	5.52627	1.1897e-06	2.23996e-05	nova1, si:ch211-222c22.9; neuro-oncological ventral antigen 1	ko:K14944
cds.comp9264_c0_seq1|m.10718	0.822161	5.52006	1.2161e-06	2.27104e-05	60S ribosomal protein L31-like	ko:K02910
cds.comp22070_c0_seq2|m.66850	-0.974149	-5.51693	1.22957e-06	2.27768e-05	Cdc37; Cdc37 protein	ko:K09554
cds.comp22070_c0_seq1|m.66846	-0.974149	-5.51693	1.22957e-06	2.27768e-05	Cdc37; Cdc37 protein	ko:K09554
cds.comp23843_c0_seq1|m.93689	1.16633	5.50977	1.26105e-06	2.31731e-05	NA	NA
cds.comp8181_c0_seq1|m.8433	0.978705	5.5056	1.27972e-06	2.33295e-05	hypothetical protein	NA
cds.comp23125_c0_seq1|m.82595	-1.4079	-5.4872	1.3655e-06	2.46973e-05	NA	NA
cds.comp21115_c0_seq1|m.57078	0.909217	5.47818	1.40961e-06	2.52959e-05	hypothetical protein	NA
cds.comp18872_c0_seq9|m.42008	1.17604	5.46397	1.48193e-06	2.63875e-05	hypothetical protein	ko:K01365
cds.comp18270_c0_seq1|m.39024	0.642509	5.45554	1.5266e-06	2.69739e-05	hypothetical protein	ko:K00615
cds.comp9212_c0_seq1|m.10580	0.739507	5.44183	1.60208e-06	2.78493e-05	hypothetical protein	NA
cds.comp22919_c0_seq1|m.77463	-1.35582	-5.44182	1.6021e-06	2.78493e-05	hypothetical protein	ko:K11594
cds.comp22201_c0_seq1|m.67912	-1.62542	-5.43998	1.61252e-06	2.78493e-05	ARF-like GTPase ARLP2, atypical	ko:K07937
cds.comp5346_c0_seq1|m.4171	1.65677	5.43032	1.66826e-06	2.85969e-05	NA	NA
cds.comp20968_c0_seq2|m.55969	0.884516	5.41188	1.78001e-06	3.02865e-05	chloroplast ribose-5-phosphate isomerase (ISS)	ko:K01807
cds.comp20968_c0_seq1|m.55966	0.884516	5.41188	1.78001e-06	3.02865e-05	chloroplast ribose-5-phosphate isomerase (ISS)	ko:K01807
cds.comp18454_c0_seq1|m.40004	-0.788566	-5.4038	1.8313e-06	3.093e-05	SybF; hypothetical protein	ko:K08516
cds.comp23099_c0_seq1|m.82051	-1.08069	-5.39756	1.87186e-06	3.13844e-05	hypothetical protein	ko:K09522
cds.comp23304_c0_seq2|m.86053	0.78436	5.39057	1.91841e-06	3.1593e-05	enolase	ko:K01689
cds.comp23304_c0_seq1|m.86049	0.78436	5.39057	1.91841e-06	3.1593e-05	enolase	ko:K01689
cds.comp19461_c0_seq1|m.45287	1.13079	5.38989	1.92296e-06	3.1593e-05	pco108516; LOC542519	ko:K01802
cds.comp18030_c0_seq1|m.37706	-0.964383	-5.38887	1.92991e-06	3.1593e-05	NA	NA
cds.comp7431_c0_seq1|m.6434	0.899428	5.38748	1.93932e-06	3.1593e-05	Os02g0634900	ko:K02726
cds.comp14966_c0_seq1|m.25139	-1.16311	-5.37713	2.01111e-06	3.25318e-05	Lhcx2; fucoxanthin chlorophyll a/c protein, LI818 clade	NA
cds.comp7470_c0_seq1|m.6577	0.914788	5.37292	2.04104e-06	3.27851e-05	peroxiredoxin q	ko:K03564
cds.comp22455_c0_seq1|m.71033	-1.26569	-5.36687	2.08483e-06	3.3256e-05	ubiquitin carboxyl-terminal hydrolase, putative	ko:K11843
cds.comp21980_c0_seq1|m.65719	0.615239	5.36269	2.11562e-06	3.3383e-05	LPD; precursor of hydrogenase lipoamide dehydrogenase	ko:K00382
cds.comp23173_c0_seq9|m.83254	-1.09841	-5.36185	2.12186e-06	3.3383e-05	GTP-binding protein SAR1	ko:K07953
cds.comp23173_c0_seq8|m.83250	-1.09841	-5.36185	2.12186e-06	3.3383e-05	GTP-binding protein SAR1	ko:K07953
cds.comp23173_c0_seq7|m.83247	-1.09841	-5.36185	2.12186e-06	3.3383e-05	GTP-binding protein SAR1	ko:K07953
cds.comp23173_c0_seq6|m.83242	-1.09841	-5.36185	2.12186e-06	3.3383e-05	GTP-binding protein SAR1	ko:K07953
cds.comp23173_c0_seq5|m.83238	-1.09841	-5.36185	2.12186e-06	3.3383e-05	GTP-binding protein SAR1	ko:K07953
cds.comp23173_c0_seq4|m.83234	-1.09841	-5.36185	2.12186e-06	3.3383e-05	GTP-binding protein SAR1	ko:K07953
cds.comp23173_c0_seq3|m.83230	-1.09841	-5.36185	2.12186e-06	3.3383e-05	GTP-binding protein SAR1	ko:K07953
cds.comp23173_c0_seq2|m.83225	-1.09841	-5.36185	2.12186e-06	3.3383e-05	GTP-binding protein SAR1	ko:K07953
cds.comp23173_c0_seq12|m.83264	-1.09841	-5.36185	2.12186e-06	3.3383e-05	GTP-binding protein SAR1	ko:K07953
cds.comp23173_c0_seq11|m.83260	-1.09841	-5.36185	2.12186e-06	3.3383e-05	GTP-binding protein SAR1	ko:K07953
cds.comp23173_c0_seq10|m.83257	-1.09841	-5.36185	2.12186e-06	3.3383e-05	GTP-binding protein SAR1	ko:K07953
cds.comp23173_c0_seq1|m.83221	-1.09841	-5.36185	2.12186e-06	3.3383e-05	GTP-binding protein SAR1	ko:K07953
cds.comp22234_c3_seq1|m.68183	-0.888079	-5.35346	2.18523e-06	3.4053e-05	mitochondrion protein	ko:K17785
cds.comp22234_c3_seq2|m.68189	-0.888079	-5.35346	2.18523e-06	3.4053e-05	mitochondrion protein	ko:K17785
cds.comp20632_c2_seq1|m.52765	1.05314	5.35231	2.1941e-06	3.4053e-05	FAD-dependent pyridine nucleotide-disulfide oxidoreductase	NA
cds.comp21080_c0_seq1|m.56835	-1.00669	-5.3495	2.21578e-06	3.40875e-05	NA	NA
cds.comp20243_c0_seq1|m.50486	1.47282	5.34819	2.226e-06	3.40875e-05	Ser/Thr phosphatase family superfamily protein	NA
cds.comp17413_c0_seq1|m.34829	0.902624	5.34568	2.24571e-06	3.41616e-05	NA	NA
cds.comp23179_c0_seq4|m.83370	-1.26325	-5.33283	2.34916e-06	3.55002e-05	COPgamma; hypothetical protein	ko:K17267
cds.comp23179_c0_seq3|m.83352	-1.26325	-5.33283	2.34916e-06	3.55002e-05	COPgamma; hypothetical protein	ko:K17267
cds.comp23179_c0_seq2|m.83333	-1.26325	-5.33283	2.34916e-06	3.55002e-05	COPgamma; hypothetical protein	ko:K17267
cds.comp23179_c0_seq1|m.83315	-1.26325	-5.33283	2.34916e-06	3.55002e-05	COPgamma; hypothetical protein	ko:K17267
cds.comp7873_c0_seq1|m.7750	-1.57275	-5.3304	2.36921e-06	3.55691e-05	VAT3; vacuolar proton pump D subunit (EC:3.6.3.14)	ko:K02146
cds.comp22223_c0_seq1|m.68065	0.995691	5.3268	2.39932e-06	3.57872e-05	maoC; (de)hydratase	ko:K17865
cds.comp22223_c0_seq4|m.68076	0.995691	5.3268	2.39932e-06	3.57872e-05	maoC; (de)hydratase	ko:K17865
cds.comp22223_c0_seq3|m.68074	0.995691	5.3268	2.39932e-06	3.57872e-05	maoC; (de)hydratase	ko:K17865
cds.comp22223_c0_seq2|m.68070	0.995691	5.3268	2.39932e-06	3.57872e-05	maoC; (de)hydratase	ko:K17865
cds.comp22413_c2_seq2|m.70584	-1.74099	-5.30748	2.56722e-06	3.79246e-05	NA	NA
cds.comp22413_c2_seq1|m.70581	-1.74099	-5.30748	2.56722e-06	3.79246e-05	NA	NA
cds.comp22738_c1_seq2|m.74958	-1.64954	-5.3057	2.58332e-06	3.79246e-05	deoxyhypusine synthase-like	ko:K00809
cds.comp22738_c1_seq1|m.74949	-1.64954	-5.3057	2.58332e-06	3.79246e-05	deoxyhypusine synthase-like	ko:K00809
cds.comp18590_c0_seq1|m.40747	1.03628	5.30379	2.60065e-06	3.79246e-05	NA	NA
cds.comp22642_c1_seq2|m.73713	1.03447	5.30291	2.60866e-06	3.79246e-05	NA	NA
cds.comp10572_c0_seq1|m.14250	-1.00521	-5.29235	2.70685e-06	3.91046e-05	ribosome-recycling factor, chloroplastic-like	NA
cds.comp9700_c0_seq2|m.11935	-1.33076	-5.268	2.94737e-06	4.23132e-05	NA	NA
cds.comp9700_c0_seq1|m.11928	-1.33076	-5.268	2.94737e-06	4.23132e-05	NA	NA
cds.comp22225_c0_seq1|m.68095	0.699649	5.25229	3.11372e-06	4.44237e-05	hypothetical protein	NA
cds.comp20390_c2_seq1|m.51392	-1.13962	-5.24496	3.19436e-06	4.52929e-05	nitroreductase	NA
cds.comp22888_c0_seq1|m.76893	0.548305	5.24208	3.22667e-06	4.53108e-05	hypothetical protein	ko:K02355
cds.comp22079_c1_seq6|m.66926	0.745479	5.24134	3.23508e-06	4.53108e-05	hypothetical protein	NA
cds.comp22079_c1_seq17|m.66950	0.745479	5.24134	3.23508e-06	4.53108e-05	hypothetical protein	NA
cds.comp22048_c0_seq2|m.66613	0.851158	5.23256	3.33573e-06	4.64374e-05	pyridoxal biosynthesis lyase pdxS	ko:K06215
cds.comp22048_c0_seq1|m.66603	0.851158	5.23256	3.33573e-06	4.64374e-05	pyridoxal biosynthesis lyase pdxS	ko:K06215
cds.comp18293_c0_seq1|m.39151	0.919744	5.22721	3.39856e-06	4.70271e-05	prefoldin beta subunit	ko:K04798
cds.comp19224_c0_seq1|m.43989	-1.22396	-5.21112	3.59463e-06	4.91955e-05	Lhcx1; protein fucoxanthin chlorophyll a/c protein	NA
cds.comp17384_c0_seq1|m.34552	1.21337	5.21085	3.59811e-06	4.91955e-05	similar to lipase	NA
cds.comp19514_c0_seq1|m.45876	-2.00958	-5.20905	3.62073e-06	4.92119e-05	hypothetical protein	NA
cds.comp14771_c0_seq1|m.24467	1.18592	5.19678	3.77889e-06	5.04436e-05	CSD; cold-shock DNA binding protein	NA
cds.comp22121_c0_seq1|m.67241	-1.32529	-5.1957	3.79313e-06	5.04436e-05	eukaryotic translation initiation factor 3 subunit C, putative	ko:K03252
cds.comp9590_c0_seq1|m.11565	-1.00822	-5.19562	3.79415e-06	5.04436e-05	hypothetical protein	NA
cds.comp7536_c0_seq1|m.6798	-1.72908	-5.19524	3.79919e-06	5.04436e-05	kinase family protein	NA
cds.comp23254_c1_seq1|m.85183	-1.05014	-5.17562	4.06779e-06	5.36995e-05	dynamin-2	ko:K17065
cds.comp21733_c2_seq1|m.63030	0.728237	5.1723	4.11514e-06	5.40142e-05	hypothetical protein	NA
cds.comp23028_c1_seq2|m.79496	0.748488	5.15773	4.32899e-06	5.64983e-05	inositol-3-phosphate synthase, putative	ko:K01858
cds.comp23028_c1_seq1|m.79492	0.748488	5.15773	4.32899e-06	5.64983e-05	inositol-3-phosphate synthase, putative	ko:K01858
cds.comp23163_c0_seq1|m.83051	0.669986	5.15237	4.41045e-06	5.70096e-05	hypothetical protein	NA
cds.comp18287_c2_seq2|m.39087	0.772267	5.15189	4.41781e-06	5.70096e-05	aldose 1-epimerase (EC:5.1.3.3)	ko:K01785
cds.comp22840_c0_seq1|m.76031	-2.08489	-5.14869	4.46723e-06	5.73253e-05	NA	NA
cds.comp23428_c1_seq1|m.89590	-0.941967	-5.1254	4.84373e-06	6.17003e-05	hypothetical protein	NA
cds.comp23428_c1_seq3|m.89600	-0.941967	-5.1254	4.84373e-06	6.17003e-05	hypothetical protein	NA
cds.comp23428_c1_seq4|m.89605	-0.941967	-5.1254	4.84373e-06	6.17003e-05	4-coumarate--CoA ligase (EC:6.2.1.12)	NA
cds.comp21318_c0_seq1|m.59140	1.06414	5.12432	4.86189e-06	6.17003e-05	hypothetical protein	NA
cds.comp19100_c0_seq1|m.43373	1.73235	5.12262	4.89077e-06	6.17258e-05	amidohydrolase (EC:3.5.1.14 3.5.1.47)	NA
cds.comp7659_c0_seq1|m.7143	-1.49005	-5.10607	5.17994e-06	6.50182e-05	NADH dehydrogenase [ubiquinone] iron-sulfur protein 5-B-like	ko:K03938
cds.comp9766_c2_seq1|m.12168	-4.03994	-5.09555	5.37237e-06	6.7067e-05	psaB; photosystem I P700 chlorophyll a apoprotein A2	ko:K02690
cds.comp16966_c1_seq1|m.32552	0.634093	5.09314	5.41747e-06	6.72645e-05	NA	NA
cds.comp20855_c0_seq1|m.54418	0.938385	5.08495	5.57336e-06	6.8828e-05	short-chain dehydrogenase/reductase	NA
cds.comp19848_c0_seq2|m.48145	0.902672	5.08087	5.65266e-06	6.9434e-05	phosphoserine phosphatase-like	ko:K01079
cds.comp21859_c1_seq1|m.64736	-1.1622	-5.07436	5.78162e-06	7.06403e-05	spastin and Fidgetin-like protein	ko:K13254
cds.comp9752_c0_seq1|m.12114	-1.07358	-5.06553	5.9612e-06	7.24491e-05	hypothetical protein	ko:K17301
cds.comp7466_c0_seq1|m.6568	-2.04015	-5.0428	6.44894e-06	7.79643e-05	Photosystem II CP43 chlorophyll apoprotein	ko:K02705
cds.comp22653_c0_seq2|m.73840	0.933607	5.03932	6.52704e-06	7.84953e-05	rbsK; ribokinase RbsK (EC:2.7.1.15)	ko:K00852
cds.comp22653_c0_seq1|m.73837	0.933607	5.03932	6.52704e-06	7.84953e-05	hypothetical protein	ko:K00852
cds.comp15045_c0_seq1|m.25404	-1.36826	-5.02943	6.75395e-06	8.08011e-05	hypothetical protein	NA
cds.comp22507_c1_seq1|m.71693	1.63427	5.02211	6.92694e-06	8.24414e-05	hypothetical protein	ko:K16330
cds.comp19921_c0_seq1|m.48562	0.899965	5.02011	6.97498e-06	8.25852e-05	cytosine/adenosine deaminase	NA
cds.comp22378_c1_seq1|m.70148	0.938578	5.00796	7.27383e-06	8.53895e-05	hypothetical protein	NA
cds.comp17523_c1_seq1|m.35364	1.19429	5.0071	7.29542e-06	8.53895e-05	hypothetical protein	NA
cds.comp23935_c0_seq1|m.93897	1.60019	5.00599	7.32335e-06	8.53895e-05	NA	NA
cds.comp17757_c0_seq1|m.36472	-1.75555	-4.98728	7.81157e-06	9.06221e-05	light-harvesting protein	ko:K08907
cds.comp11187_c1_seq1|m.15748	-1.32604	-4.98076	7.98919e-06	9.22169e-05	petA; cytochrome f	ko:K02634
cds.comp16636_c0_seq1|m.31180	0.829606	4.97593	8.12328e-06	9.32959e-05	phospholipase C, phosphocholine-specific (EC:3.1.4.3)	ko:K01114
cds.comp20864_c0_seq1|m.54473	-0.966922	-4.96048	8.56739e-06	9.7907e-05	phenylalanine tRNA synthtetase-like protein (EC:6.1.1.20)	ko:K01889
cds.comp23147_c0_seq2|m.82920	0.941584	4.95787	8.64459e-06	9.83001e-05	putative oxidoreductase	NA
cds.comp23147_c0_seq1|m.82918	0.941584	4.95787	8.64459e-06	9.83001e-05	putative oxidoreductase	NA
cds.comp21204_c1_seq1|m.58232	0.809607	4.95059	8.86376e-06	0.000100296	P4HB; prolyl 4-hydroxylase, beta polypeptide	ko:K09580
cds.comp23215_c1_seq2|m.84121	0.907808	4.94057	9.17459e-06	0.000103304	mitochondrial protein translocase family	ko:K17780
cds.comp23215_c1_seq1|m.84115	0.907808	4.94057	9.17459e-06	0.000103304	brefeldin A-inhibited guanine nucleotide-exchange protein, putative	NA
cds.comp23436_c0_seq2|m.89884	1.0358	4.93578	9.32697e-06	0.000104508	hypothetical protein	NA
cds.comp23436_c0_seq1|m.89877	1.0358	4.93578	9.32697e-06	0.000104508	hypothetical protein	NA
cds.comp22344_c0_seq1|m.69739	1.08545	4.93352	9.39977e-06	0.000104628	AMTR_s00049p00176170; hypothetical protein	NA
cds.comp7482_c1_seq1|m.6616	-2.0066	-4.93262	9.42886e-06	0.000104628	hypothetical protein	ko:K02704
cds.comp23143_c1_seq1|m.82890	1.19902	4.93076	9.48946e-06	0.000104795	P-type HAD superfamily ATPase	NA
cds.comp23398_c0_seq1|m.88679	0.774708	4.91984	9.85238e-06	0.000108012	hypothetical protein	ko:K00472
cds.comp21667_c0_seq1|m.62210	-0.857089	-4.91918	9.87481e-06	0.000108012	hypothetical protein	NA
cds.comp9677_c0_seq1|m.11845	0.895317	4.90774	1.02704e-05	0.000111483	NA	NA
cds.comp20454_c0_seq1|m.51705	0.85097	4.90638	1.03182e-05	0.000111483	hypothetical protein	ko:K03773
cds.comp23366_c0_seq1|m.87559	0.972947	4.90583	1.03378e-05	0.000111483	beta-fructofuranosidase, insoluble isoenzyme 1-like	ko:K01193
cds.comp23804_c0_seq1|m.93608	1.03885	4.90075	1.05196e-05	0.000112914	NA	NA
cds.comp9803_c0_seq1|m.12260	0.899499	4.89904	1.05816e-05	0.000113051	ras family GTPase, putative	ko:K07890
cds.comp17368_c0_seq6|m.34473	-2.01515	-4.89704	1.06544e-05	0.000113302	hypothetical protein	NA
cds.comp17368_c0_seq5|m.34470	-2.01515	-4.89704	1.06544e-05	0.000113302	hypothetical protein	NA
cds.comp17368_c0_seq4|m.34467	-2.01515	-4.89704	1.06544e-05	0.000113302	hypothetical protein	NA
cds.comp17368_c0_seq3|m.34464	-2.01515	-4.89704	1.06544e-05	0.000113302	hypothetical protein	NA
cds.comp17368_c0_seq2|m.34460	-2.01515	-4.89704	1.06544e-05	0.000113302	hypothetical protein	NA
cds.comp17368_c0_seq1|m.34457	-2.01515	-4.89704	1.06544e-05	0.000113302	hypothetical protein	NA
cds.comp9417_c1_seq1|m.11139	0.665043	4.87636	1.14372e-05	0.000121066	hypothetical protein	ko:K00589
cds.comp21430_c0_seq2|m.60222	0.546632	4.86912	1.17245e-05	0.000123002	hypothetical protein	ko:K01551
cds.comp21430_c0_seq1|m.60219	0.546632	4.86912	1.17245e-05	0.000123002	hypothetical protein	ko:K01551
cds.comp786_c0_seq1|m.848	-1.69476	-4.86905	1.17273e-05	0.000123002	NA	NA
cds.comp19004_c0_seq1|m.42793	0.905723	4.85914	1.21318e-05	0.000126139	hypothetical protein	ko:K01166
cds.comp18564_c0_seq1|m.40580	0.772977	4.85904	1.21362e-05	0.000126139	eukaryotic translation initiation factor 2A, putative	ko:K15026
cds.comp18564_c0_seq2|m.40586	0.772977	4.85904	1.21362e-05	0.000126139	hypothetical protein	ko:K15026
cds.comp7447_c0_seq1|m.6491	-1.91316	-4.84876	1.25706e-05	0.000130066	light-harvesting protein	ko:K08907
cds.comp19907_c0_seq1|m.48489	-1.17578	-4.84191	1.28687e-05	0.000131669	RNA-binding domain-containing protein	NA
cds.comp19505_c0_seq1|m.45779	-1.56122	-4.84166	1.28797e-05	0.000131669	Lhcf14; fucoxanthin chlorophyll a/c protein, lhcf type	NA
cds.comp16562_c0_seq1|m.30896	-1.75338	-4.84076	1.29193e-05	0.000131669	hypothetical protein	ko:K00326
cds.comp23415_c1_seq1|m.89098	-1.2947	-4.83996	1.29548e-05	0.000131669	hypothetical protein	NA
cds.comp17382_c2_seq1|m.34538	-1.23601	-4.83829	1.30288e-05	0.000131838	transketolase	ko:K00615
cds.comp21859_c1_seq2|m.64741	0.745109	4.82968	1.34179e-05	0.000135179	atpase family aaa domain-containing protein 3	ko:K17681
cds.comp14895_c0_seq1|m.24890	1.21548	4.8265	1.35645e-05	0.000136059	NAD-dependent glycerol-3-phosphate dehydrogenase	NA
cds.comp22616_c1_seq2|m.73351	-0.845456	-4.81982	1.38775e-05	0.000138313	ZEP; zeaxanthin epoxidase, plastid-targeted	ko:K09838
cds.comp22616_c1_seq1|m.73343	-0.845456	-4.81982	1.38775e-05	0.000138313	ZEP; zeaxanthin epoxidase, plastid-targeted	ko:K09838
cds.comp15903_c0_seq2|m.28519	-1.87172	-4.81861	1.39348e-05	0.000138313	hypothetical protein	ko:K02707
cds.comp19710_c0_seq2|m.47208	-1.8625	-4.81788	1.39698e-05	0.000138313	light-harvesting protein	ko:K08907
cds.comp19710_c0_seq1|m.47204	-1.8625	-4.81788	1.39698e-05	0.000138313	light-harvesting protein	ko:K08907
cds.comp20294_c0_seq2|m.50775	0.972735	4.81097	1.43031e-05	0.000141005	DEHA2B10538p	ko:K14768
cds.comp20294_c0_seq1|m.50768	0.972735	4.81097	1.43031e-05	0.000141005	DEHA2B10538p	ko:K14768
cds.comp14487_c0_seq2|m.23534	-0.862644	-4.79921	1.48888e-05	0.000146152	DHLTA_1; dihydrolipoamide acetyltransferase (EC:2.3.1.12)	ko:K00627
cds.comp7534_c0_seq1|m.6779	0.956253	4.79784	1.49585e-05	0.000146211	NA	NA
cds.comp23646_c0_seq1|m.93111	-0.951252	-4.79377	1.51676e-05	0.000147627	proteasome component region PCI domain-containing protein	ko:K15030
cds.comp15025_c1_seq1|m.25333	0.524334	4.7921	1.5254e-05	0.000147841	[pt] F-type H+-transporting ATPase subunit beta (EC:3.6.3.14)	ko:K02112
cds.comp17958_c0_seq2|m.37362	0.713904	4.78689	1.55274e-05	0.000149859	hypothetical protein	ko:K02737
cds.comp17958_c0_seq1|m.37355	0.713904	4.78689	1.55274e-05	0.000149859	PSB5; proteasome subunit beta type 5 precursor	ko:K02737
cds.comp20584_c0_seq1|m.52472	0.819886	4.78459	1.56495e-05	0.000150198	uricase	ko:K00365
cds.comp22512_c0_seq1|m.71713	-1.2495	-4.78377	1.56933e-05	0.000150198	NA	NA
cds.comp23105_c0_seq1|m.82215	0.670843	4.77569	1.61315e-05	0.000153752	uncharacterized LOC100635111	ko:K15503
cds.comp23170_c1_seq3|m.83149	0.785979	4.77156	1.63597e-05	0.000155282	leucyl aminopeptidase (EC:3.4.11.1)	ko:K01255
cds.comp23170_c1_seq2|m.83145	0.785979	4.77156	1.63597e-05	0.000155282	leucyl aminopeptidase (EC:3.4.11.1)	ko:K01255
cds.comp23170_c1_seq4|m.83153	0.785979	4.77156	1.63597e-05	0.000155282	leucyl aminopeptidase (EC:3.4.11.1)	ko:K01255
cds.comp23170_c1_seq1|m.83140	0.785979	4.77156	1.63597e-05	0.000155282	leucyl aminopeptidase (EC:3.4.11.1)	ko:K01255
cds.comp21656_c1_seq1|m.62132	0.825682	4.7657	1.66894e-05	0.00015776	Sig1; hypothetical protein	NA
cds.comp22209_c0_seq1|m.67979	-1.6397	-4.76015	1.70078e-05	0.00016011	NA	NA
cds.comp7465_c0_seq1|m.6566	1.09048	4.7463	1.78277e-05	0.000167111	expressed hypothetical protein	ko:K02893
cds.comp18959_c0_seq1|m.42488	-0.719001	-4.74516	1.7897e-05	0.000167111	ADP-ribosylation factor family	ko:K07944
cds.comp23184_c0_seq1|m.83432	-1.01896	-4.73867	1.82963e-05	0.000169706	obtusifoliol 14-alpha demethylase (EC:1.14.14.1)	ko:K05917
cds.comp23184_c0_seq2|m.83436	-1.01896	-4.73867	1.82963e-05	0.000169706	obtusifoliol 14-alpha demethylase (EC:1.14.14.1)	ko:K05917
cds.comp21767_c0_seq2|m.63365	-1.13701	-4.73824	1.83227e-05	0.000169706	NA	NA
cds.comp22808_c1_seq2|m.75751	0.985224	4.73476	1.85407e-05	0.000171036	Hypothetical protein CBG18971	NA
cds.comp22808_c1_seq1|m.75750	0.985224	4.73476	1.85407e-05	0.000171036	Hypothetical protein CBG18971	NA
cds.comp19505_c0_seq3|m.45783	-1.75252	-4.73084	1.8789e-05	0.000172633	Lhcx1; protein fucoxanthin chlorophyll a/c protein	NA
cds.comp18636_c0_seq1|m.40952	-1.32253	-4.72607	1.90956e-05	0.000174341	Lhcf14; fucoxanthin chlorophyll a/c protein, lhcf type	NA
cds.comp17594_c0_seq1|m.35690	-0.76516	-4.7256	1.91266e-05	0.000174341	Golgi to ER traffic protein 4 homolog	NA
cds.comp15023_c0_seq1|m.25313	0.768522	4.72238	1.93364e-05	0.000175379	PETH; ferredoxin--NADP+ reductase (EC:1.18.1.2)	ko:K02641
cds.comp21446_c0_seq1|m.60332	0.869611	4.72152	1.93933e-05	0.000175379	60S acidic ribosomal protein P0	ko:K02941
cds.comp23131_c4_seq1|m.82683	-1.20577	-4.71962	1.95184e-05	0.000175714	flavohemoprotein (EC:1.14.12.17)	ko:K05916
cds.comp23717_c0_seq1|m.93348	1.05518	4.71864	1.95833e-05	0.000175714	ris2; iron-sulfur protein2	ko:K02636
cds.comp19917_c0_seq1|m.48537	0.646513	4.70399	2.05813e-05	0.00018395	PSA1; 20S proteasome subunit alpha type 1 (EC:3.4.25.1)	ko:K02725
cds.comp17915_c0_seq1|m.37136	-0.871587	-4.68447	2.19884e-05	0.000195501	ATP-dependent hsl protease ATP-binding subunit hslU	ko:K03667
cds.comp17915_c0_seq4|m.37158	-0.871587	-4.68447	2.19884e-05	0.000195501	ATP-dependent hsl protease ATP-binding subunit hslU	ko:K03667
cds.comp17915_c0_seq2|m.37144	-0.871587	-4.68447	2.19884e-05	0.000195501	ATP-dependent hsl protease ATP-binding subunit hslU	ko:K03667
cds.comp17915_c0_seq3|m.37151	-0.871587	-4.68447	2.19884e-05	0.000195501	ATP-dependent hsl protease ATP-binding subunit hslU	ko:K03667
cds.comp17707_c0_seq2|m.36230	-0.912766	-4.68372	2.20438e-05	0.000195501	LETM1 and EF-hand domain-containing protein 1, putative	ko:K17800
cds.comp17707_c0_seq3|m.36236	-0.912766	-4.68372	2.20438e-05	0.000195501	LETM1 and EF-hand domain-containing protein 1, putative	ko:K17800
cds.comp17707_c0_seq4|m.36244	-0.912766	-4.68372	2.20438e-05	0.000195501	LETM1 and EF-hand domain-containing protein 1, putative	ko:K17800
cds.comp20463_c0_seq2|m.51741	0.866438	4.67638	2.25985e-05	0.000199649	NA	NA
cds.comp20463_c0_seq1|m.51736	0.866438	4.67638	2.25985e-05	0.000199649	NA	NA
cds.comp18872_c0_seq7|m.41998	1.1743	4.6735	2.282e-05	0.000200833	hypothetical protein	ko:K01365
cds.comp9766_c2_seq1|m.12167	-2.16027	-4.66982	2.31058e-05	0.000202573	psaB; photosystem I P700 chlorophyll a apoprotein A2	ko:K02690
cds.comp18311_c0_seq2|m.39236	0.935519	4.6611	2.37969e-05	0.000207838	short chain dehydrogenase	NA
cds.comp20523_c0_seq1|m.52101	-1.26913	-4.65867	2.39929e-05	0.000208757	hypothetical protein	NA
cds.comp22763_c0_seq1|m.75183	-0.725542	-4.6509	2.46311e-05	0.000213501	programmed cell death 6-interacting protein, putative	ko:K12200
cds.comp23337_c2_seq3|m.86850	1.18481	4.6491	2.47813e-05	0.000213995	TPI; triosephosphate isomerase (TIM) (EC:5.3.1.1)	ko:K01803
cds.comp23337_c2_seq1|m.86839	1.18481	4.6491	2.47813e-05	0.000213995	TPI; triosephosphate isomerase (TIM) (EC:5.3.1.1)	ko:K01803
cds.comp22728_c1_seq1|m.74866	0.660904	4.63081	2.63596e-05	0.000225648	dihydroorotate dehydrogenase	ko:K17723
cds.comp23316_c0_seq1|m.86246	-0.85543	-4.62908	2.65136e-05	0.000225648	ACS4; long chain acyl-coa synthetase (EC:6.2.1.3)	ko:K15013
cds.comp18056_c0_seq1|m.37826	-1.47187	-4.62905	2.65166e-05	0.000225648	Lhcr1; protein fucoxanthin chlorophyll a/c protein	ko:K08910
cds.comp18203_c0_seq2|m.38723	-0.579073	-4.62852	2.65638e-05	0.000225648	tetratricopeptide repeat protein 1-like	NA
cds.comp18203_c0_seq1|m.38716	-0.579073	-4.62852	2.65638e-05	0.000225648	tetratricopeptide repeat protein 1-like	NA
cds.comp14787_c0_seq1|m.24524	-2.08364	-4.62692	2.67075e-05	0.000225648	hypothetical protein	NA
cds.comp14793_c0_seq3|m.24555	0.84031	4.62678	2.67202e-05	0.000225648	NA	NA
cds.comp14793_c0_seq1|m.24548	0.84031	4.62678	2.67202e-05	0.000225648	NA	NA
cds.comp14793_c0_seq4|m.24558	0.84031	4.62678	2.67202e-05	0.000225648	NA	NA
cds.comp14793_c0_seq2|m.24552	0.84031	4.62678	2.67202e-05	0.000225648	NA	NA
cds.comp11008_c2_seq1|m.15325	1.16183	4.60292	2.89568e-05	0.00024364	plbC; phospholipase B-like protein	NA
cds.comp21553_c0_seq1|m.61182	-0.649341	-4.5942	2.98192e-05	0.000249981	oxidoreductase, zincbinding dehydrogenase, putative	ko:K07512
cds.comp21553_c0_seq2|m.61188	-0.649341	-4.5942	2.98192e-05	0.000249981	oxidoreductase, zincbinding dehydrogenase, putative	ko:K07512
cds.comp19799_c0_seq1|m.47835	-1.4757	-4.59096	3.01452e-05	0.000251795	NA	NA
cds.comp23322_c1_seq5|m.86362	1.69939	4.58984	3.02594e-05	0.000251833	short-chain dehydrogenase/reductase SDR	NA
cds.comp21848_c1_seq1|m.64580	1.43105	4.58606	3.06464e-05	0.000254133	hypothetical protein	ko:K14826
cds.comp19044_c0_seq4|m.43071	0.590743	4.57	3.23462e-05	0.000267263	mannosyltransferase	ko:K03843
cds.comp19044_c0_seq3|m.43059	0.590743	4.57	3.23462e-05	0.000267263	hypothetical protein	ko:K03843
cds.comp23618_c0_seq1|m.92998	-0.655721	-4.56472	3.2924e-05	0.000271063	glutaredoxin, putative	NA
cds.comp21755_c0_seq1|m.63196	-0.960914	-4.56279	3.3138e-05	0.00027185	NA	NA
cds.comp23396_c0_seq4|m.88655	-1.14348	-4.56128	3.33064e-05	0.000272259	CLTCL1; clathrin, heavy chain-like 1	ko:K04646
cds.comp23396_c0_seq2|m.88642	-1.14348	-4.56128	3.33064e-05	0.000272259	CLTC; clathrin, heavy chain (Hc)	ko:K04646
cds.comp9493_c0_seq1|m.11332	-1.24556	-4.55956	3.34995e-05	0.000272605	tryptophan--tRNA ligase, cytoplasmic-like	ko:K01867
cds.comp20431_c1_seq1|m.51580	0.720072	4.55879	3.3586e-05	0.000272605	hypothetical protein	ko:K04078
cds.comp10487_c1_seq1|m.14007	-1.15835	-4.5498	3.46146e-05	0.000279964	pre-mRNA-processing protein 40A-like	ko:K12821
cds.comp7447_c0_seq1|m.6492	-1.96188	-4.54541	3.51278e-05	0.000282643	light-harvesting protein	ko:K08907
cds.comp15539_c0_seq1|m.27193	0.836992	4.54486	3.51919e-05	0.000282643	xanthine dehydrogenase 1-like	ko:K00106
cds.comp23764_c0_seq1|m.93493	-0.678246	-4.53337	3.65732e-05	0.000292713	galk1; galactokinase 1 (EC:2.7.1.6)	ko:K00849
cds.comp7809_c0_seq1|m.7556	-0.849354	-4.53204	3.67373e-05	0.000293006	programmed cell death protein, putative	ko:K16865
cds.comp23098_c1_seq1|m.82044	0.459179	4.51732	3.85919e-05	0.000305354	dihydroxy-acid dehydratase, putative	ko:K01687
cds.comp21336_c0_seq1|m.59365	0.675712	4.51698	3.86358e-05	0.000305354	hypothetical protein	ko:K00757
cds.comp20876_c0_seq2|m.54523	0.70538	4.51641	3.87097e-05	0.000305354	hypothetical protein	ko:K07047
cds.comp22127_c0_seq2|m.67314	-1.24438	-4.51558	3.88173e-05	0.000305354	hypothetical protein	ko:K11352
cds.comp22127_c0_seq1|m.67308	-1.24438	-4.51558	3.88173e-05	0.000305354	hypothetical protein	ko:K11352
cds.comp22693_c0_seq1|m.74375	-1.06402	-4.50423	4.03192e-05	0.000316086	SCFD1; sec1 family domain containing 1	NA
cds.comp11310_c0_seq2|m.16012	0.763335	4.50263	4.05342e-05	0.000316691	peptidyl-prolyl cis-trans isomerase b precursor	NA
cds.comp21621_c0_seq1|m.61772	-0.795506	-4.50029	4.0853e-05	0.000317734	NA	NA
cds.comp21621_c0_seq2|m.61776	-0.795506	-4.50029	4.0853e-05	0.000317734	NA	NA
cds.comp9754_c0_seq1|m.12127	-0.593048	-4.49962	4.09443e-05	0.000317734	propionyl coenzyme A carboxylase (Pi-PCC1)	ko:K01965
cds.comp9754_c0_seq2|m.12135	-0.593048	-4.49962	4.09443e-05	0.000317734	propionyl coenzyme A carboxylase (Pi-PCC1)	ko:K01965
cds.comp16117_c0_seq1|m.29329	0.763352	4.49826	4.11312e-05	0.000318109	NA	NA
cds.comp20315_c0_seq1|m.50902	-0.758645	-4.472	4.48972e-05	0.00034607	hypothetical protein	ko:K03260
cds.comp18531_c0_seq4|m.40390	1.06498	4.46958	4.5261e-05	0.000347707	NA	NA
cds.comp18531_c0_seq1|m.40378	1.06498	4.46958	4.5261e-05	0.000347707	NA	NA
cds.comp7508_c0_seq1|m.6715	0.739297	4.46305	4.62569e-05	0.000353155	hypothetical protein	ko:K02962
cds.comp23637_c0_seq1|m.93080	-0.746543	-4.46292	4.62776e-05	0.000353155	anti-viral guanylate-binding protein	ko:K17339
cds.comp13319_c0_seq1|m.20455	0.678552	4.45833	4.69897e-05	0.000357402	hypothetical protein	ko:K03574
cds.comp21559_c0_seq1|m.61263	0.857451	4.45668	4.72494e-05	0.000358191	thioredoxin reductase 2	ko:K00384
cds.comp22580_c1_seq4|m.72667	0.71088	4.44478	4.9157e-05	0.000371426	NA	NA
cds.comp22580_c1_seq2|m.72661	0.71088	4.44478	4.9157e-05	0.000371426	NA	NA
cds.comp19745_c0_seq1|m.47444	0.723086	4.44331	4.9399e-05	0.000372031	hypothetical protein	NA
cds.comp23070_c0_seq1|m.81645	-1.04457	-4.44137	4.97178e-05	0.000373208	Monooxygenase	NA
cds.comp17792_c0_seq1|m.36635	0.930536	4.43489	5.08007e-05	0.000380095	mitochondrial import inner membrane translocase subunit Tim13-like	ko:K17781
cds.comp11197_c0_seq1|m.15770	0.633775	4.429	5.18046e-05	0.000386348	CPOX; plastid coproporphyrinogen oxidase	ko:K00228
cds.comp7782_c0_seq1|m.7471	-0.784907	-4.4259	5.23408e-05	0.000388259	hypothetical protein	NA
cds.comp16765_c0_seq1|m.31749	-0.8126	-4.42557	5.2399e-05	0.000388259	hypothetical protein	NA
cds.comp22525_c1_seq1|m.71933	0.954291	4.42407	5.26599e-05	0.000388938	hypothetical protein	ko:K11808
cds.comp22433_c0_seq1|m.70733	0.84215	4.42277	5.28878e-05	0.00038937	GDP-mannose 3,5-epimerase 1-like	ko:K10046
cds.comp18520_c0_seq1|m.40330	0.64846	4.42064	5.32634e-05	0.000390882	hypothetical protein	ko:K03232
cds.comp17181_c0_seq1|m.33545	-1.13037	-4.4169	5.39282e-05	0.0003945	hypothetical protein	ko:K05662
cds.comp8868_c0_seq1|m.9759	-1.70441	-4.4149	5.42874e-05	0.000395867	photosystem II DI subunit, Q(B) protein	ko:K02703
cds.comp9100_c0_seq1|m.10280	-1.4839	-4.41189	5.48331e-05	0.000398581	NA	NA
cds.comp17720_c0_seq1|m.36284	0.663159	4.41069	5.50511e-05	0.000398903	hypothetical protein	NA
cds.comp21889_c0_seq1|m.64991	-1.27559	-4.40888	5.5384e-05	0.000400053	NA	NA
cds.comp22759_c0_seq1|m.75135	0.790451	4.39976	5.70828e-05	0.000411032	NA	NA
cds.comp23605_c0_seq1|m.92958	0.845898	4.39658	5.76892e-05	0.000413334	NDK; nucleoside-diphosphate kinase (EC:2.7.4.6)	ko:K00940
cds.comp17968_c0_seq2|m.37415	-2.16394	-4.39619	5.77624e-05	0.000413334	Lhcf12; protein fucoxanthin chlorophyll protein	NA
cds.comp17968_c0_seq1|m.37412	-2.16394	-4.39619	5.77624e-05	0.000413334	Lhcf12; protein fucoxanthin chlorophyll protein	NA
cds.comp23635_c0_seq1|m.93073	-1.08147	-4.39247	5.84791e-05	0.000417163	hypothetical protein	NA
cds.comp8324_c0_seq1|m.8712	-0.696931	-4.38699	5.95506e-05	0.000423492	hypothetical protein	NA
cds.comp21647_c1_seq2|m.62072	-1.05731	-4.38225	6.04915e-05	0.000428855	RNA-binding protein of the pumilio family	NA
cds.comp21647_c1_seq1|m.62062	-1.05731	-4.38225	6.04915e-05	0.000428855	RNA-binding protein of the pumilio family	NA
cds.comp20632_c1_seq1|m.52764	0.813576	4.35749	6.56523e-05	0.00046401	FAD-dependent pyridine nucleotide-disulfide oxidoreductase	NA
cds.comp9366_c0_seq1|m.11027	-1.22421	-4.35461	6.6279e-05	0.000467003	Lhcf2; protein fucoxanthin chlorophyll a/c protein	NA
cds.comp21932_c0_seq1|m.65286	-1.86236	-4.35069	6.71437e-05	0.000471272	kmo; kynurenine 3-hydroxylase	ko:K00486
cds.comp8110_c0_seq1|m.8293	-0.936661	-4.35	6.72952e-05	0.000471272	nucleoredoxin, putative	ko:K17609
cds.comp23578_c0_seq1|m.92864	-1.09298	-4.33646	7.03696e-05	0.000491304	pnp, np, punp; purine nucleoside phosphorylase (EC:2.4.2.1)	ko:K03783
cds.comp21683_c0_seq4|m.62415	-1.16828	-4.32971	7.19528e-05	0.000500835	hypothetical protein	NA
cds.comp21683_c0_seq3|m.62411	-1.16828	-4.32971	7.19528e-05	0.000500835	hypothetical protein	NA
cds.comp9220_c0_seq1|m.10595	0.680247	4.32154	7.39152e-05	0.00051294	calreticulin-like protein	ko:K08057
cds.comp18137_c0_seq1|m.38273	0.826674	4.3153	7.54497e-05	0.000522012	hypothetical protein	ko:K00611
cds.comp23627_c0_seq1|m.93036	0.609423	4.31369	7.58511e-05	0.000523213	hypothetical protein	NA
cds.comp19826_c0_seq1|m.47999	-0.622656	-4.31096	7.65342e-05	0.000524717	NA	NA
cds.comp19702_c0_seq1|m.47149	0.545393	4.31067	7.66091e-05	0.000524717	hypothetical protein	NA
cds.comp22383_c1_seq1|m.70269	0.622469	4.31009	7.67544e-05	0.000524717	hypothetical protein	NA
cds.comp23610_c0_seq1|m.92970	-1.97574	-4.3037	7.83832e-05	0.000534261	photosystem II CP47 chlorophyll apoprotein-like	ko:K02704
cds.comp23479_c2_seq2|m.91872	-1.63173	-4.29038	8.18905e-05	0.000556517	ATP-binding Cassette (ABC) Superfamily	NA
cds.comp23479_c2_seq3|m.91877	-1.63173	-4.29038	8.18905e-05	0.000556517	ATP-binding Cassette (ABC) Superfamily	NA
cds.comp10589_c1_seq1|m.14297	0.68368	4.28848	8.24033e-05	0.000558349	coronin-like protein, putative	NA
cds.comp7527_c0_seq1|m.6758	-0.779707	-4.28651	8.29375e-05	0.000560316	RS5; RS5, ribosomal protein 5	ko:K02989
cds.comp22103_c1_seq4|m.67121	0.854467	4.28472	8.34272e-05	0.000561077	AMTR_s00092p00134420; hypothetical protein	ko:K01187
cds.comp23532_c0_seq1|m.92739	-0.713096	-4.28431	8.35386e-05	0.000561077	det3-like protein	ko:K02148
cds.comp20310_c0_seq1|m.50869	0.962864	4.28011	8.46989e-05	0.000565767	NA	NA
cds.comp22424_c0_seq1|m.70671	0.756103	4.28	8.47297e-05	0.000565767	hypothetical protein	ko:K04077
cds.comp20758_c0_seq2|m.53640	0.882785	4.27898	8.5012e-05	0.000566007	hypothetical protein	ko:K18106
cds.comp20758_c0_seq1|m.53638	0.882785	4.27898	8.5012e-05	0.000566007	hypothetical protein	ko:K18106
cds.comp18308_c0_seq1|m.39218	-0.748569	-4.27157	8.71034e-05	0.000577406	NA	NA
cds.comp10717_c0_seq1|m.14640	1.06616	4.27114	8.72268e-05	0.000577406	NA	NA
cds.comp10717_c0_seq3|m.14649	1.06616	4.27114	8.72268e-05	0.000577406	NA	NA
cds.comp8871_c0_seq1|m.9769	-0.930266	-4.26001	9.04685e-05	0.000597144	commd3; COMM domain-containing protein 3	NA
cds.comp22792_c0_seq2|m.75564	0.856857	4.25356	9.23992e-05	0.00060814	xenobiotic reductase B (EC:1.-.-.-)	ko:K00540
cds.comp22323_c0_seq1|m.69506	-0.99183	-4.23781	9.7283e-05	0.000638454	hypothetical protein	ko:K03251
cds.comp20197_c0_seq3|m.50218	-0.64379	-4.22829	0.000100357	0.00065675	NA	NA
cds.comp20197_c0_seq10|m.50256	-0.64379	-4.22829	0.000100357	0.00065675	NA	NA
cds.comp20197_c0_seq9|m.50251	-0.64379	-4.22829	0.000100357	0.00065675	NA	NA
cds.comp9427_c0_seq1|m.11159	-1.18771	-4.22713	0.000100737	0.000657366	Adaptor protein 1 medium subunit	ko:K12393
cds.comp17227_c0_seq1|m.33801	0.851156	4.21391	0.000105178	0.000684403	pre-mRNA-splicing factor ATP-dependent RNA helicase PRP16	ko:K12815
cds.comp14709_c0_seq1|m.24274	-1.25647	-4.21005	0.000106509	0.000691103	NA	NA
cds.comp7700_c0_seq1|m.7251	-1.51727	-4.20669	0.000107682	0.000695474	LHCA1; light-harvesting complex I chlorophyll a/b binding protein 1	ko:K08907
cds.comp19232_c0_seq1|m.44035	0.680451	4.20639	0.000107789	0.000695474	peptidylprolyl isomerase (EC:5.2.1.8)	NA
cds.comp19140_c2_seq1|m.43573	1.32086	4.20553	0.000108091	0.000695474	NA	NA
cds.comp23247_c0_seq5|m.85076	1.05752	4.19885	0.000110471	0.000708801	hypothetical protein	NA
cds.comp23247_c0_seq8|m.85091	1.05752	4.19885	0.000110471	0.000708801	hypothetical protein	NA
cds.comp18770_c0_seq1|m.41516	-1.02233	-4.19746	0.000110971	0.000710027	hypothetical protein	ko:K03949
cds.comp21742_c0_seq2|m.63069	0.685921	4.19428	0.000112125	0.000714195	inorganic pyrophosphatase (EC:3.6.1.1)	ko:K01507
cds.comp21742_c0_seq1|m.63067	0.685921	4.19428	0.000112125	0.000714195	inorganic pyrophosphatase (EC:3.6.1.1)	ko:K01507
cds.comp8159_c0_seq1|m.8382	0.773217	4.19373	0.000112325	0.000714195	ferredoxin	NA
cds.comp18116_c0_seq1|m.38144	-1.59429	-4.19311	0.000112555	0.000714195	ATP-dependent protease hslV	NA
cds.comp15249_c0_seq1|m.26183	0.890812	4.18907	0.000114044	0.000718542	NA	NA
cds.comp23417_c0_seq1|m.89204	0.707098	4.18891	0.000114103	0.000718542	thioredoxin reductase 2	ko:K00384
cds.comp23417_c0_seq2|m.89208	0.707098	4.18891	0.000114103	0.000718542	thioredoxin reductase 2	ko:K00384
cds.comp7300_c0_seq2|m.6013	-1.59855	-4.18833	0.000114318	0.000718542	hypothetical protein	NA
cds.comp7300_c0_seq1|m.6010	-1.59855	-4.18833	0.000114318	0.000718542	hypothetical protein	NA
cds.comp20416_c0_seq1|m.51516	-1.25871	-4.18786	0.000114491	0.000718542	hypothetical protein	NA
cds.comp17327_c0_seq1|m.34204	0.650582	4.18687	0.000114861	0.000718901	GPX4; glutathione peroxidase	NA
cds.comp22361_c1_seq2|m.70008	-1.07254	-4.18291	0.000116352	0.000726253	threonine aldolase	NA
cds.comp22361_c1_seq1|m.70002	-1.07254	-4.18291	0.000116352	0.000726253	threonine aldolase	NA
cds.comp24092_c0_seq1|m.94240	0.825884	4.17937	0.000117698	0.000732664	hypothetical protein	NA
cds.comp20957_c0_seq1|m.55888	-0.951042	-4.17687	0.000118658	0.000735926	hypothetical protein	NA
cds.comp7452_c0_seq1|m.6512	-0.684586	-4.17634	0.000118863	0.000735926	NA	NA
cds.comp21896_c0_seq1|m.65043	-1.05685	-4.16332	0.000123996	0.000765642	hypothetical protein	NA
cds.comp7528_c0_seq1|m.6763	0.694581	4.15556	0.000127161	0.000783081	hypothetical protein	NA
cds.comp24064_c0_seq1|m.94178	0.65993	4.14398	0.000132022	0.000810163	dihydrodipicolinate synthase (EC:4.3.3.7)	ko:K03517
cds.comp23701_c0_seq1|m.93296	-0.930601	-4.14342	0.000132264	0.000810163	hypothetical protein	ko:K01647
cds.comp20781_c1_seq1|m.53904	-2.06873	-4.13253	0.000137013	0.000837017	cullin-associated NEDD8-dissociated protein 1-like	ko:K17263
cds.comp23456_c0_seq1|m.90873	0.865186	4.1303	0.000138003	0.000840833	hypothetical protein	ko:K00472
cds.comp16406_c0_seq1|m.30366	0.605838	4.12673	0.000139604	0.000846509	pirin	ko:K06911
cds.comp9819_c0_seq1|m.12310	0.590225	4.12658	0.000139672	0.000846509	channel voltage activated chloride channel	ko:K05016
cds.comp23641_c0_seq1|m.93093	-0.884194	-4.12403	0.000140832	0.000851294	hypothetical protein	ko:K07877
cds.comp15033_c0_seq1|m.25366	0.817706	4.11197	0.000146427	0.000882789	hypothetical protein	ko:K02147
cds.comp22928_c0_seq1|m.77645	0.819551	4.10717	0.000148714	0.000894229	pyridoxamine 5'-phosphate oxidase (EC:1.4.3.5)	ko:K00275
cds.comp17557_c0_seq1|m.35535	0.863618	4.10322	0.000150626	0.000903361	U-box domain-containing protein 72-like	ko:K10599
cds.comp23568_c0_seq1|m.92844	1.05604	4.09863	0.00015287	0.000914436	hypothetical protein	ko:K12795
cds.comp22106_c0_seq1|m.67128	-0.829826	-4.09164	0.000156358	0.000932843	hypothetical protein	NA
cds.comp23801_c0_seq1|m.93600	0.75588	4.09084	0.00015676	0.000932843	hypothetical protein	ko:K03841
cds.comp10124_c0_seq1|m.13037	0.530049	4.08228	0.000161142	0.000956442	hypothetical protein	ko:K01476
cds.comp10124_c0_seq2|m.13038	0.530049	4.08228	0.000161142	0.000956442	hypothetical protein	ko:K01476
cds.comp7487_c0_seq1|m.6638	-0.714246	-4.07799	0.000163382	0.00096724	hypothetical protein	NA
cds.comp17805_c0_seq1|m.36690	-1.023	-4.07655	0.000164146	0.000969262	DEAD/DEAH box RNA helicase, putative	ko:K12614
cds.comp18779_c0_seq1|m.41565	0.665025	4.07384	0.000165582	0.000974257	hypothetical protein	NA
cds.comp18390_c0_seq1|m.39668	0.920496	4.07203	0.00016655	0.000974257	hypothetical protein	NA
cds.comp20674_c5_seq1|m.53042	0.53782	4.07179	0.000166678	0.000974257	proton translocating ATP synthase, F1 subunit alpha	ko:K02111
cds.comp23510_c0_seq1|m.92655	-1.85171	-4.071	0.000167099	0.000974257	Lhcf12; protein fucoxanthin chlorophyll protein	NA
cds.comp19746_c0_seq1|m.47451	0.666464	4.07085	0.000167183	0.000974257	PDHB1; precursor of dehydrogenase pyruvate dehydrogenase E1 component beta subunit (EC:1.2.4.1)	ko:K00162
cds.comp20683_c0_seq1|m.53118	0.59151	4.07019	0.000167537	0.000974257	PbgD; porphobilinogen deaminase (EC:2.5.1.61)	ko:K01749
cds.comp19685_c0_seq1|m.47048	-1.25859	-4.0672	0.000169159	0.000981208	3-oxo-5-alpha-steroid 4-dehydrogenase, putative	ko:K10258
cds.comp23584_c0_seq1|m.92882	0.739851	4.05943	0.000173432	0.00100346	PSBO; photosystem II oxygen-evolving enhancer protein 1	ko:K02716
cds.comp7485_c0_seq1|m.6631	-0.710919	-4.05835	0.000174035	0.00100442	hypothetical protein	NA
cds.comp22238_c0_seq3|m.68281	0.871593	4.05723	0.000174662	0.00100551	two-component hybrid sensor and regulator	ko:K02489
cds.comp22238_c0_seq1|m.68273	0.871593	4.05723	0.000174662	0.00100551	two-component hybrid sensor and regulator	ko:K02489
cds.comp7482_c1_seq1|m.6620	0.662146	4.05201	0.000177616	0.00101743	hypothetical protein	ko:K02704
cds.comp19802_c0_seq1|m.47866	0.961806	4.05201	0.000177618	0.00101743	NA	NA
cds.comp23407_c0_seq2|m.88841	-0.888275	-4.04183	0.000183514	0.00104859	NA	NA
cds.comp21074_c0_seq2|m.56816	-1.03799	-4.03918	0.00018508	0.00105491	Lhcf11; protein fucoxanthin chlorophyll a/c protein	NA
cds.comp21074_c0_seq1|m.56815	-1.03799	-4.03918	0.00018508	0.00105491	Lhcf11; protein fucoxanthin chlorophyll a/c protein	NA
cds.comp14080_c1_seq1|m.22321	-1.63657	-4.03324	0.000188639	0.00107254	tpp1; peptidase S8 and S53 domain-containing protein	ko:K01279
cds.comp14675_c0_seq2|m.24125	0.765377	4.02994	0.000190645	0.00108127	hypothetical protein	NA
cds.comp14675_c0_seq1|m.24119	0.765377	4.02994	0.000190645	0.00108127	hypothetical protein	NA
cds.comp11689_c0_seq1|m.16844	1.05799	4.02701	0.000192441	0.00108876	WASH complex subunit FAM21A-like	NA
cds.comp22825_c0_seq1|m.75910	0.855837	4.02487	0.000193769	0.00109358	acyl-CoA dehydrogenase	NA
cds.comp22241_c0_seq9|m.68374	-1.45811	-4.0178	0.000198204	0.00111587	UMP-CMP kinase-like	ko:K13800
cds.comp22241_c0_seq8|m.68360	-1.45811	-4.0178	0.000198204	0.00111587	UMP-CMP kinase-like	ko:K13800
cds.comp22241_c0_seq3|m.68328	-1.45811	-4.0178	0.000198204	0.00111587	UMP-CMP kinase-like	ko:K13800
cds.comp22241_c0_seq15|m.68449	-1.45811	-4.0178	0.000198204	0.00111587	UMP-CMP kinase-like	ko:K13800
cds.comp22241_c0_seq10|m.68388	-1.45811	-4.0178	0.000198204	0.00111587	UMP-CMP kinase-like	ko:K13800
cds.comp22241_c0_seq7|m.68351	-1.45811	-4.0178	0.000198204	0.00111587	UMP-CMP kinase-like	ko:K13800
cds.comp22241_c0_seq2|m.68315	-1.45811	-4.0178	0.000198204	0.00111587	UMP-CMP kinase-like	ko:K13800
cds.comp22241_c0_seq13|m.68430	-1.45811	-4.0178	0.000198204	0.00111587	UMP-CMP kinase-like	ko:K13800
cds.comp22241_c0_seq12|m.68417	-1.45811	-4.0178	0.000198204	0.00111587	UMP-CMP kinase-like	ko:K13800
cds.comp22241_c0_seq11|m.68403	-1.45811	-4.0178	0.000198204	0.00111587	UMP-CMP kinase-like	ko:K13800
cds.comp21876_c0_seq1|m.64881	-0.906642	-4.01213	0.000201828	0.0011335	hypothetical protein	NA
cds.comp23281_c0_seq1|m.85594	0.621984	4.00942	0.000203583	0.00114056	Acads; acyl-Coenzyme A dehydrogenase, C-2 to C-3 short chain (EC:1.3.8.1)	ko:K00248
cds.comp9366_c0_seq1|m.11026	-1.25316	-4.00328	0.000207622	0.00116036	Lhcf2; protein fucoxanthin chlorophyll a/c protein	NA
cds.comp18654_c0_seq1|m.41016	-0.640965	-3.99768	0.000211365	0.00117841	Rab21/Rab5 family GTPase, putative	ko:K07890
cds.comp17700_c0_seq1|m.36183	-0.656805	-3.99592	0.000212559	0.0011822	50S ribosomal protein L1	NA
cds.comp15067_c1_seq1|m.25505	1.13702	3.99333	0.000214318	0.00118676	NA	NA
cds.comp19963_c0_seq1|m.48803	0.735423	3.9932	0.000214413	0.00118676	hypothetical protein	NA
cds.comp23322_c1_seq3|m.86356	1.14885	3.98907	0.000217255	0.0011996	short-chain dehydrogenase/reductase SDR	NA
cds.comp20722_c0_seq2|m.53352	0.6348	3.98411	0.000220717	0.0012158	GLK; glucokinase (EC:2.7.1.2)	NA
cds.comp20722_c0_seq1|m.53348	0.6348	3.98411	0.000220717	0.0012158	GLK; glucokinase (EC:2.7.1.2)	NA
cds.comp20129_c0_seq2|m.49789	-1.22342	-3.98239	0.000221928	0.00121954	hypothetical protein	ko:K00939
cds.comp19550_c0_seq1|m.46135	0.714019	3.97754	0.00022539	0.00123561	diphosphonucleotide phosphatase 1, putative	NA
cds.comp14951_c0_seq2|m.25094	1.16343	3.9734	0.000228377	0.00124901	DNA primase	ko:K02316
cds.comp14951_c0_seq1|m.25093	1.16343	3.9734	0.000228377	0.00124901	dnaG; DNA primase (EC:2.7.7.-)	ko:K02316
cds.comp17182_c0_seq1|m.33553	0.991601	3.97042	0.000230555	0.00125792	hypothetical protein	ko:K02719
cds.comp21168_c0_seq1|m.57521	-0.727239	-3.96455	0.000234908	0.00127864	hypothetical protein	ko:K01412
cds.comp9097_c0_seq1|m.10265	-1.23645	-3.96167	0.00023707	0.00128735	protein kinase, putative	ko:K13303
cds.comp22671_c0_seq2|m.74067	-0.563454	-3.95989	0.00023841	0.00129034	T-complex protein 1 subunit epsilon	ko:K09497
cds.comp22671_c0_seq1|m.74061	-0.563454	-3.95989	0.00023841	0.00129034	T-complex protein 1 subunit epsilon	ko:K09497
cds.comp21483_c0_seq1|m.60651	0.590186	3.95945	0.000238744	0.00129034	hypothetical protein	NA
cds.comp14945_c0_seq2|m.25062	0.594936	3.95845	0.000239506	0.00129142	serine palmitoyltransferase (EC:2.3.1.50)	ko:K00654
cds.comp14945_c0_seq1|m.25055	0.594936	3.95845	0.000239506	0.00129142	serine palmitoyltransferase (EC:2.3.1.50)	ko:K00654
cds.comp9922_c0_seq1|m.12561	0.752509	3.95553	0.000241738	0.0013004	malate dehydrogenase	ko:K00025
cds.comp23543_c0_seq1|m.92766	-0.820818	-3.95361	0.000243218	0.00130531	initiation factor 3g	ko:K03248
cds.comp20467_c0_seq1|m.51764	0.58687	3.94876	0.000246999	0.00132251	NA	NA
cds.comp21441_c0_seq1|m.60298	0.976235	3.94763	0.000247889	0.00132375	thaumatin domain containing protein	NA
cds.comp20378_c0_seq2|m.51320	-0.522346	-3.94694	0.000248428	0.00132375	hypothetical protein	NA
cds.comp20378_c0_seq1|m.51316	-0.522346	-3.94694	0.000248428	0.00132375	hypothetical protein	NA
cds.comp19293_c1_seq1|m.44350	-1.26735	-3.94627	0.000248959	0.00132375	hypothetical protein	NA
cds.comp23363_c0_seq1|m.87482	0.574534	3.94296	0.000251591	0.00133465	hypothetical protein	ko:K02293
cds.comp23182_c0_seq1|m.83417	0.619343	3.94092	0.000253223	0.00134021	hypothetical protein	NA
cds.comp13547_c0_seq1|m.21022	0.63643	3.93358	0.000259191	0.00136865	NA	NA
cds.comp19580_c1_seq2|m.46351	-0.823532	-3.91895	0.000271489	0.0014303	NA	NA
cds.comp19580_c1_seq1|m.46344	-0.823532	-3.91895	0.000271489	0.0014303	NA	NA
cds.comp20600_c1_seq1|m.52575	-1.44742	-3.91792	0.000272372	0.0014305	NA	NA
cds.comp22168_c0_seq1|m.67688	-0.749931	-3.91746	0.000272773	0.0014305	NA	NA
cds.comp14748_c0_seq1|m.24377	-0.919061	-3.91653	0.00027357	0.00143141	hypothetical protein	NA
cds.comp21744_c0_seq3|m.63076	-1.5342	-3.91201	0.00027751	0.00144873	Light-harvesting complex I polypeptide	NA
cds.comp19660_c0_seq1|m.46881	0.676572	3.9091	0.000280079	0.00145883	PGAM_6; hypothetical protein	ko:K01834
cds.comp23468_c1_seq1|m.91245	0.821674	3.9028	0.000285716	0.00148482	alpha-1,2-mannosidase	NA
cds.comp23468_c1_seq2|m.91255	0.821674	3.9028	0.000285716	0.00148482	alpha-1,2-mannosidase	NA
cds.comp21556_c1_seq2|m.61244	-1.43303	-3.90098	0.000287363	0.00149	hypothetical protein	ko:K12604
cds.comp21556_c1_seq1|m.61238	-1.43303	-3.90098	0.000287363	0.00149	hypothetical protein	ko:K12604
cds.comp23619_c0_seq1|m.92999	0.685275	3.90024	0.000288037	0.00149014	PSA7; proteasome subunit alpha type 7-1 (EC:3.4.25.1)	ko:K02731
cds.comp23557_c0_seq1|m.92802	-1.58986	-3.89289	0.000294802	0.00152171	Arginase/deacetylase	NA
cds.comp21567_c1_seq1|m.61374	-1.03474	-3.89165	0.000295953	0.00152422	L-galactono-1,4-lactone dehydrogenase	ko:K00225
cds.comp9396_c0_seq1|m.11106	0.815918	3.88576	0.000301507	0.00154936	hypothetical protein	ko:K16297
cds.comp8546_c0_seq1|m.9173	-0.515973	-3.88204	0.000305063	0.00156413	the t-complex beta chaperonin-like protein	ko:K09494
cds.comp22705_c0_seq1|m.74471	0.615273	3.87452	0.00031238	0.00159808	phospholipase (EC:3.1.1.5)	ko:K06130
cds.comp21439_c0_seq1|m.60290	-0.787984	-3.86619	0.000320688	0.00163694	hypothetical protein	NA
cds.comp22688_c1_seq1|m.74296	0.792462	3.86349	0.000323417	0.0016472	cystathionine beta-lyase	ko:K01760
cds.comp22792_c0_seq6|m.75591	0.678147	3.8622	0.000324735	0.00165026	xenobiotic reductase B (EC:1.-.-.-)	ko:K00540
cds.comp19670_c3_seq1|m.46954	0.950826	3.85647	0.000330642	0.00167657	SPP1; stromal processing peptidase	NA
cds.comp7542_c0_seq1|m.6819	-0.526065	-3.85398	0.000333244	0.00168604	DDOST; dolichyl-diphosphooligosaccharide--protein glycosyltransferase subunit (non-catalytic)	ko:K12670
cds.comp18668_c0_seq1|m.41062	0.657946	3.85162	0.000335719	0.00169483	hypothetical protein	NA
cds.comp19829_c0_seq1|m.48039	0.693382	3.85054	0.000336858	0.00169685	carbon-nitrogen hydrolase, putative	ko:K13566
cds.comp23193_c0_seq3|m.83664	-0.794745	-3.83946	0.000348787	0.00175309	NA	NA
cds.comp8041_c0_seq1|m.8137	-1.81693	-3.83641	0.000352141	0.00176607	prolyl-tRNA synthetase, putative	ko:K01881
cds.comp20453_c0_seq1|m.51699	-1.0353	-3.83572	0.000352907	0.00176607	glutamate-cysteine ligase (EC:6.3.2.2)	ko:K11204
cds.comp23109_c0_seq2|m.82255	0.464749	3.82839	0.000361101	0.00180315	hypothetical protein	ko:K16365
cds.comp23109_c0_seq1|m.82249	0.464749	3.82839	0.000361101	0.00180315	hypothetical protein	ko:K16365
cds.comp16772_c0_seq1|m.31776	0.635436	3.8245	0.000365529	0.0018213	KLTH0F08602p	ko:K01265
cds.comp21047_c0_seq5|m.56593	-1.27897	-3.82248	0.000367853	0.00182593	NA	NA
cds.comp22826_c0_seq1|m.75915	0.632566	3.82231	0.000368048	0.00182593	hypothetical protein	ko:K00383
cds.comp23536_c0_seq1|m.92748	0.715765	3.81997	0.000370751	0.00183194	60s ribosomal protein rla2, P2	ko:K02943
cds.comp17231_c0_seq1|m.33822	-1.248	-3.81988	0.000370855	0.00183194	nth; endonuclease III (EC:4.2.99.18)	ko:K10773
cds.comp21700_c0_seq1|m.62539	-0.887176	-3.81179	0.000380371	0.00187122	hypothetical protein	NA
cds.comp17077_c0_seq1|m.33009	0.686044	3.81173	0.000380435	0.00187122	single-stranded DNA-bindig protein WHY2, mitochondrial-like	NA
cds.comp21403_c0_seq4|m.59970	0.852988	3.80985	0.000382686	0.00187827	NA	NA
cds.comp21403_c0_seq3|m.59967	0.852988	3.80985	0.000382686	0.00187827	NA	NA
cds.comp21403_c0_seq2|m.59963	0.852988	3.80985	0.000382686	0.00187827	NA	NA
cds.comp21403_c0_seq1|m.59959	0.852988	3.80985	0.000382686	0.00187827	NA	NA
cds.comp20444_c1_seq1|m.51633	-1.72771	-3.80407	0.000389659	0.00190841	coatomer protein complex, putative	ko:K05236
cds.comp19359_c1_seq1|m.44744	0.873531	3.80288	0.000391114	0.00191147	NA	NA
cds.comp23518_c0_seq1|m.92688	0.641002	3.79937	0.000395427	0.00192844	Rab11 family GTPase, putative	ko:K07905
cds.comp11995_c1_seq1|m.17537	1.13911	3.79039	0.000406664	0.00197904	hypothetical protein	NA
cds.comp23542_c0_seq1|m.92764	-0.794769	-3.78759	0.000410236	0.0019922	RL13A; RL13A, ribosomal protein 13A 60S large ribosomal subunit	ko:K02872
cds.comp19669_c0_seq1|m.46923	0.543387	3.78594	0.000412343	0.00199821	molybdopterin synthase catalytic subunit-like	ko:K03635
cds.comp18070_c0_seq2|m.37883	0.675277	3.78267	0.000416575	0.00201447	NA	NA
cds.comp22988_c0_seq2|m.78839	-0.981308	-3.7811	0.00041862	0.00202011	amidophosphoribosyltransferase (EC:2.4.2.14)	ko:K00764
cds.comp22988_c0_seq3|m.78842	-0.981308	-3.7811	0.00041862	0.00202011	amidophosphoribosyltransferase	NA
cds.comp22988_c0_seq4|m.78845	-0.981308	-3.7811	0.00041862	0.00202011	amidophosphoribosyltransferase (EC:2.4.2.14)	ko:K00764
cds.comp22126_c0_seq1|m.67304	0.97599	3.77255	0.000429913	0.00207025	DXS; 1-deoxy-D-xylulose-5-phosphate synthase (EC:2.2.1.7)	ko:K01662
cds.comp8745_c0_seq1|m.9554	0.897184	3.7685	0.000435371	0.00209215	NA	NA
cds.comp22130_c0_seq1|m.67354	0.885494	3.76771	0.000436435	0.00209288	methylenetetrahydrofolate reductase, putative	ko:K00297
cds.comp21253_c1_seq3|m.58568	0.811915	3.76327	0.000442508	0.00211758	Rab1 family GTPase (PiYpt1)	ko:K07874
cds.comp18047_c0_seq1|m.37784	-0.948039	-3.7591	0.000448283	0.00214076	NA	NA
cds.comp20520_c0_seq1|m.52085	-0.950933	-3.7579	0.000449955	0.00214429	hypothetical protein	ko:K06184
cds.comp21832_c0_seq1|m.63915	0.868519	3.75449	0.00045475	0.00216055	hypothetical protein	NA
cds.comp7763_c0_seq1|m.7416	0.55063	3.75414	0.000455249	0.00216055	pip; proline iminopeptidase (EC:3.4.11.5)	ko:K01259
cds.comp7638_c0_seq1|m.7103	-0.671836	-3.75301	0.000456845	0.00216365	hypothetical protein	ko:K00323
cds.comp7698_c0_seq1|m.7246	-1.00866	-3.74616	0.000466668	0.00220563	hypothetical protein	NA
cds.comp20404_c0_seq1|m.51450	-1.36212	-3.74543	0.000467726	0.00220609	Lhcf10_1; light harvesting protein	NA
cds.comp21290_c0_seq1|m.58908	0.488866	3.74073	0.000474592	0.00223052	sedoheptulose-1,7-bisphosphatase, chloroplast (EC:3.1.3.37)	ko:K01100
cds.comp20345_c0_seq1|m.51112	-0.685368	-3.74056	0.000474847	0.00223052	ubiquinol:cytochrome c oxidoreductase 14 kDa subunit-containing protein	NA
cds.comp7582_c0_seq1|m.6922	-0.596244	-3.73405	0.000484525	0.00227133	eukaryotic initiation factor 4A-III, putative	ko:K13025
cds.comp7297_c0_seq1|m.6002	0.785688	3.73238	0.000487035	0.00227803	NA	NA
cds.comp14757_c0_seq1|m.24404	-0.756595	-3.73179	0.000487936	0.00227803	ACSS; acyl-CoA synthetase (EC:6.2.1.1)	ko:K01895
cds.comp22829_c0_seq5|m.75961	0.542634	3.72927	0.000491756	0.0022912	coatomer subunit delta, putative	NA
cds.comp22829_c0_seq3|m.75957	0.542634	3.72927	0.000491756	0.0022912	coatomer subunit delta, putative	NA
cds.comp19588_c0_seq4|m.46478	-0.761517	-3.72516	0.000498054	0.00231468	hypothetical protein	ko:K11338
cds.comp7461_c0_seq1|m.6558	0.517598	3.72467	0.000498811	0.00231468	CK1; hypothetical protein	ko:K14758
cds.comp23080_c0_seq1|m.81770	-0.90053	-3.72386	0.000500056	0.00231578	G-protein alpha subunit 1	NA
cds.comp18493_c0_seq1|m.40181	0.981804	3.72094	0.000504597	0.00232866	glycerophosphoryl diester phosphodiesterase	ko:K01126
cds.comp23122_c0_seq1|m.82543	-0.649329	-3.72077	0.000504864	0.00232866	ats1; glycerol-3-phosphate acyltransferase	ko:K00630
cds.comp14753_c0_seq1|m.24392	0.713672	3.71654	0.000511516	0.00235462	augmenter of liver regeneration	ko:K17783
cds.comp10279_c0_seq1|m.13446	0.971515	3.71084	0.000520609	0.00239168	enhancer of rudimentary homolog	NA
cds.comp9187_c0_seq1|m.10507	-0.596069	-3.70926	0.00052316	0.0023986	SQD2; glycosyl transferase, group 1	ko:K06119
cds.comp9620_c0_seq1|m.11647	0.724526	3.70422	0.000531358	0.00243084	NA	NA
cds.comp20444_c0_seq1|m.51629	-1.28969	-3.70315	0.000533113	0.00243084	coatomer protein complex, putative	ko:K05236
cds.comp19076_c0_seq1|m.43252	0.64136	3.703	0.000533367	0.00243084	AP2A2; adaptor-related protein complex 2, alpha 2 subunit	ko:K11824
cds.comp22521_c0_seq1|m.71894	0.5188	3.69586	0.000545247	0.00248006	hypothetical protein	ko:K01874
cds.comp16096_c1_seq1|m.29231	0.719817	3.6949	0.000546859	0.00248248	hypoxanthine-guanine phosphoribosyltransferase, putative	ko:K00760
cds.comp23071_c0_seq1|m.81652	-0.773051	-3.69327	0.000549616	0.00249007	T-complex protein 1 subunit alpha	ko:K09493
cds.comp9612_c0_seq1|m.11629	1.20124	3.68677	0.000560746	0.0025355	Rab2-1; rab family GTPase	ko:K07877
cds.comp18464_c1_seq1|m.40038	-0.608233	-3.6828	0.00056763	0.00255715	NA	NA
cds.comp7544_c0_seq1|m.6826	1.17927	3.68273	0.000567761	0.00255715	NA	NA
cds.comp10675_c0_seq1|m.14519	-0.467261	-3.68193	0.00056916	0.00255844	myosin head (motor domain) domain containing protein	ko:K10359
cds.comp14052_c0_seq1|m.22243	-0.469159	-3.67938	0.000573649	0.00257358	glucosylceramidase, putative	ko:K01201
cds.comp18340_c0_seq1|m.39393	0.649954	3.67093	0.000588748	0.00263617	NA	NA
cds.comp21689_c0_seq1|m.62447	0.733304	3.66956	0.000591232	0.00264214	hypothetical protein	NA
cds.comp15015_c0_seq2|m.25293	-0.792181	-3.66186	0.00060539	0.00270016	ADP-ribosylation factor family	ko:K07937
cds.comp15015_c0_seq1|m.25290	-0.792181	-3.66186	0.00060539	0.00270016	ADP-ribosylation factor family	ko:K07937
cds.comp17439_c0_seq1|m.34947	-0.792181	-3.66186	0.00060539	0.00270016	ADP-ribosylation factor family	ko:K07937
cds.comp15068_c0_seq1|m.25509	0.670137	3.6598	0.000609223	0.00271199	60S ribosomal protein, putative	ko:K02908
cds.comp23469_c1_seq1|m.91273	0.47543	3.65847	0.000611721	0.00271784	ACSS; acyl-CoA synthetase (EC:6.2.1.1)	ko:K01895
cds.comp23469_c1_seq5|m.91290	0.47543	3.65847	0.000611721	0.00271784	hypothetical protein	NA
cds.comp10012_c0_seq1|m.12763	0.714337	3.65705	0.000614388	0.00272442	hypothetical protein	NA
cds.comp10012_c0_seq2|m.12765	0.714337	3.65705	0.000614388	0.00272442	hypothetical protein	NA
cds.comp9346_c0_seq1|m.10976	-1.04239	-3.65279	0.000622474	0.0027489	ran-type small G protein	ko:K07936
cds.comp22561_c0_seq2|m.72508	0.760614	3.6527	0.000622658	0.0027489	hypothetical protein	ko:K00088
cds.comp22561_c0_seq1|m.72504	0.760614	3.6527	0.000622658	0.0027489	hypothetical protein	ko:K00088
cds.comp21327_c1_seq7|m.59233	-1.02554	-3.65226	0.000623499	0.0027489	hypothetical protein	ko:K03006
cds.comp21327_c1_seq4|m.59209	-1.02554	-3.65226	0.000623499	0.0027489	hypothetical protein	ko:K03006
cds.comp21327_c1_seq3|m.59201	-1.02554	-3.65226	0.000623499	0.0027489	hypothetical protein	ko:K03006
cds.comp21327_c1_seq2|m.59193	-1.02554	-3.65226	0.000623499	0.0027489	hypothetical protein	ko:K03006
cds.comp21327_c1_seq6|m.59225	-1.02554	-3.65226	0.000623499	0.0027489	hypothetical protein	ko:K03006
cds.comp21327_c1_seq1|m.59185	-1.02554	-3.65226	0.000623499	0.0027489	hypothetical protein	ko:K03006
cds.comp21327_c1_seq5|m.59217	-1.02554	-3.65226	0.000623499	0.0027489	hypothetical protein	ko:K03006
cds.comp21327_c1_seq8|m.59241	-1.02554	-3.65226	0.000623499	0.0027489	hypothetical protein	ko:K03006
cds.comp12819_c2_seq1|m.19306	-1.54087	-3.65142	0.000625094	0.00275065	NA	NA
cds.comp21161_c0_seq1|m.57490	-0.659795	-3.64905	0.000629665	0.00276547	NA	NA
cds.comp18187_c0_seq1|m.38613	-0.833012	-3.64685	0.000633918	0.00277884	gstm1, gst1, gstm2, gth4, gtm1; glutathione S-transferase mu 1 (EC:2.5.1.18)	ko:K00799
cds.comp21794_c0_seq1|m.63618	0.685029	3.64502	0.000637485	0.00278915	glutaryl-CoA dehydrogenase, putative	ko:K00252
cds.comp21310_c0_seq1|m.59052	-0.923272	-3.64073	0.000645918	0.00282067	NA	NA
cds.comp22004_c0_seq1|m.65947	-0.569385	-3.63587	0.000655612	0.00285757	RNA recognition motif-containing protein	ko:K14407
cds.comp23815_c0_seq1|m.93635	0.5472	3.6324	0.000662603	0.00287773	hypothetical protein	ko:K00793
cds.comp11785_c1_seq1|m.17090	-1.13917	-3.63233	0.000662742	0.00287773	vacuolar sorting protein 35	NA
cds.comp14558_c1_seq1|m.23751	-0.763846	-3.62904	0.00066944	0.00290133	hypothetical protein	ko:K14007
cds.comp10374_c2_seq1|m.13758	-1.12673	-3.62357	0.000680724	0.00294468	nad7; NADH dehydrogenase subunit 7	ko:K03935
cds.comp23218_c0_seq1|m.84139	-0.832574	-3.62234	0.000683293	0.00295024	NA	NA
cds.comp18377_c1_seq1|m.39592	-0.439927	-3.6206	0.000686939	0.00295504	hypothetical protein	ko:K00948
cds.comp23687_c0_seq1|m.93244	0.482144	3.62058	0.000686979	0.00295504	aldA; aldehyde dehydrogenase (EC:1.2.1.3)	ko:K00128
cds.comp13522_c0_seq1|m.20967	0.936616	3.61766	0.000693131	0.00297313	NA	NA
cds.comp21021_c0_seq1|m.56408	-0.715935	-3.61736	0.000693772	0.00297313	2,5-didehydrogluconate reductase (EC:1.1.1.274)	NA
cds.comp16649_c0_seq1|m.31296	1.96654	3.61635	0.000695914	0.00297376	hypothetical protein	NA
cds.comp21678_c0_seq2|m.62374	0.630403	3.61607	0.000696511	0.00297376	GAPDH; GAPDH, chloroplast-targeted	ko:K00134
cds.comp21678_c0_seq1|m.62369	0.630403	3.61607	0.000696511	0.00297376	GAPDH; GAPDH, chloroplast-targeted	ko:K00134
cds.comp14983_c0_seq1|m.25179	0.779843	3.61513	0.000698518	0.0029742	NA	NA
cds.comp20893_c1_seq1|m.54661	-0.98575	-3.61481	0.000699202	0.0029742	CAS1; cycloartenol synthase;-2,3-epoxysqualene mutase-like protein (EC:5.4.99.8)	ko:K01853
cds.comp8203_c0_seq1|m.8464	0.679305	3.61231	0.000704536	0.00298843	hypothetical protein	ko:K01408
cds.comp22830_c0_seq3|m.75968	-0.784913	-3.61203	0.000705151	0.00298843	hypothetical protein	ko:K00390
cds.comp22830_c0_seq2|m.75967	-0.784913	-3.61203	0.000705151	0.00298843	hypothetical protein	ko:K00390
cds.comp22830_c0_seq1|m.75966	-0.784913	-3.61203	0.000705151	0.00298843	hypothetical protein	ko:K00390
cds.comp22757_c1_seq1|m.75115	0.763947	3.61009	0.000709334	0.00300063	probable aspartyl aminopeptidase-like	ko:K01267
cds.comp23591_c0_seq1|m.92902	-0.718629	-3.60868	0.000712402	0.00300807	NA	NA
cds.comp20357_c0_seq3|m.51209	0.759726	3.60317	0.000724457	0.00305319	glyceraldehyde-3-phosphate dehydrogenase, type I (EC:1.2.1.12)	ko:K00134
cds.comp21070_c4_seq1|m.56794	0.606261	3.60259	0.000725747	0.00305319	NA	NA
cds.comp9434_c0_seq1|m.11176	-0.716352	-3.59677	0.000738723	0.0031021	light-harvesting protein	NA
cds.comp21311_c0_seq1|m.59054	-0.642482	-3.58825	0.000758138	0.00317782	putative FAD linked oxidase, N-terminal	NA
cds.comp16737_c0_seq1|m.31604	0.901753	3.58324	0.000769769	0.00322069	hypothetical protein	NA
cds.comp10341_c0_seq1|m.13649	-1.05546	-3.57981	0.000777844	0.00324856	NA	NA
cds.comp23152_c0_seq1|m.82950	0.411324	3.57899	0.000779763	0.00324942	GLYA; glycine hydroxymethyltransferase (EC:2.1.2.1)	ko:K00600
cds.comp15535_c1_seq1|m.27181	0.788186	3.57804	0.000782034	0.00324942	2OG-Fe(II) oxygenase (EC:1.21.3.1)	ko:K06892
cds.comp18031_c0_seq2|m.37712	0.803516	3.57793	0.000782294	0.00324942	hypothetical protein	NA
cds.comp18031_c0_seq1|m.37708	0.803516	3.57793	0.000782294	0.00324942	hypothetical protein	NA
cds.comp20071_c0_seq1|m.49507	0.86646	3.56523	0.000813021	0.00336973	dolichyl-diphosphooligosaccharide-protein glycosyltransferase subunit STT3A, putative	ko:K07151
cds.comp20071_c0_seq2|m.49518	0.86646	3.56523	0.000813021	0.00336973	dolichyl-diphosphooligosaccharide-protein glycosyltransferase subunit STT3A, putative	ko:K07151
cds.comp19277_c0_seq1|m.44278	0.666246	3.56405	0.000815956	0.00336973	proteasome subunit beta type-6, putative	ko:K02738
cds.comp10642_c0_seq1|m.14417	-0.96135	-3.56402	0.000816008	0.00336973	LSM domain containing protein	ko:K12620
cds.comp18314_c0_seq1|m.39257	-0.388849	-3.56357	0.000817126	0.00336973	hypothetical protein	ko:K01006
cds.comp18314_c0_seq2|m.39268	-0.388849	-3.56357	0.000817126	0.00336973	hypothetical protein	ko:K01006
cds.comp14706_c0_seq1|m.24239	-0.663846	-3.56016	0.000825622	0.00339866	adenylate kinase, putative	ko:K00939
cds.comp20791_c1_seq1|m.53991	0.56896	3.55663	0.000834486	0.00342901	hypothetical protein	NA
cds.comp23011_c0_seq1|m.79244	0.634661	3.55283	0.000844146	0.00346251	hypothetical protein	NA
cds.comp10640_c1_seq1|m.14413	-1.01753	-3.5502	0.000850892	0.00348396	ATPase with chaperone activity, ATP-binding subunit	ko:K03696
cds.comp23709_c0_seq1|m.93323	-0.675738	-3.54857	0.000855103	0.00349497	T-complex protein 1 subunit gamma	ko:K09495
cds.comp21399_c0_seq1|m.59933	-1.14037	-3.54425	0.000866346	0.00353463	Isopropylmalate dehydratase	ko:K01702
cds.comp23538_c0_seq1|m.92752	-0.979853	-3.54355	0.000868189	0.00353587	V-type proton ATPase subunit H, putative	ko:K02144
cds.comp23599_c0_seq1|m.92945	-0.500787	-3.53416	0.000893171	0.00362626	26S protease regulatory subunit 4	ko:K03062
cds.comp10294_c0_seq2|m.13485	0.613609	3.53403	0.00089354	0.00362626	transcription elongation factor SPT4	ko:K15171
cds.comp10294_c0_seq1|m.13470	0.613609	3.53403	0.00089354	0.00362626	transcription elongation factor SPT4	ko:K15171
cds.comp23093_c0_seq1|m.81982	0.680988	3.52847	0.000908652	0.00368108	NA	NA
cds.comp23220_c0_seq7|m.84182	0.770876	3.52732	0.000911818	0.00368741	putative NADPH quinone oxidoreductase	NA
cds.comp23220_c0_seq1|m.84144	0.770876	3.52732	0.000911818	0.00368741	putative NADPH quinone oxidoreductase	NA
cds.comp23220_c0_seq8|m.84187	0.770876	3.52732	0.000911818	0.00368741	putative NADPH quinone oxidoreductase	NA
cds.comp23220_c0_seq3|m.84156	0.770876	3.52732	0.000911818	0.00368741	putative NADPH quinone oxidoreductase	NA
cds.comp17535_c0_seq1|m.35434	0.864685	3.52605	0.000915311	0.00369503	hypothetical protein	NA
cds.comp23488_c0_seq5|m.92299	-0.672867	-3.52543	0.000917033	0.00369548	PMH1; plasma membrane hydrogen ATPase	ko:K01535
cds.comp23140_c0_seq3|m.82863	1.6527	3.52384	0.000921419	0.00370665	light-harvesting protein	NA
cds.comp23275_c1_seq1|m.85453	0.433406	3.5217	0.000927396	0.00372144	methionyl-tRNA synthetase, putative	ko:K01874
cds.comp8885_c0_seq1|m.9800	0.725078	3.52136	0.000928334	0.00372144	hypothetical protein	NA
cds.comp23476_c0_seq1|m.91796	0.491268	3.51956	0.000933407	0.00373367	NA	NA
cds.comp16859_c0_seq1|m.32113	-1.14218	-3.51912	0.000934636	0.00373367	light-harvesting protein	NA
cds.comp12791_c2_seq1|m.19246	-0.494875	-3.51475	0.000947029	0.00377013	ATP-dependent metalloprotease FtsH (EC:3.6.4.6)	ko:K03798
cds.comp16844_c0_seq1|m.32025	-0.9991	-3.51432	0.000948253	0.00377013	HemA; glutamyl-trna reductase	ko:K02492
cds.comp9319_c0_seq1|m.10898	-0.759566	-3.51417	0.000948687	0.00377013	CAAX prenyl protease 1	ko:K06013
cds.comp1584_c0_seq1|m.1766	-0.759566	-3.51417	0.000948687	0.00377013	canine-like rab-type small G protein	ko:K07889
cds.comp20442_c0_seq1|m.51626	0.368394	3.51003	0.000960577	0.00381079	argE; acetylornithine deacetylase	ko:K01438
cds.comp20709_c0_seq1|m.53285	-0.685411	-3.50707	0.000969166	0.00383823	NA	NA
cds.comp22248_c1_seq1|m.68530	-0.568469	-3.50022	0.00098932	0.0039113	hypothetical protein	NA
cds.comp17850_c0_seq1|m.36851	-0.599418	-3.49659	0.00100018	0.00394745	PURH; phosphoribosylaminoimidazolecarboxamide formyltransferase / IMP cyclohydrolase (EC:2.1.2.3)	ko:K00602
cds.comp8288_c0_seq1|m.8635	0.416514	3.49466	0.00100601	0.00396363	tsf; elongation factor TS	ko:K02357
cds.comp22482_c0_seq1|m.71372	0.477904	3.49342	0.00100974	0.00397154	hypothetical protein	ko:K01847
cds.comp18219_c0_seq1|m.38791	0.82401	3.48994	0.00102034	0.00400637	ubiquitin conjugating enzyme	ko:K10704
cds.comp21782_c0_seq1|m.63495	0.864496	3.48291	0.00104211	0.00408487	SWIB-domain-containing protein	ko:K15223
cds.comp18488_c1_seq1|m.40154	-0.88445	-3.48083	0.00104861	0.00410335	hypothetical protein	ko:K00559
cds.comp7864_c0_seq1|m.7723	-1.13713	-3.47961	0.00105245	0.00411137	NA	NA
cds.comp20806_c0_seq1|m.54099	0.961217	3.47827	0.00105668	0.00412088	NA	NA
cds.comp19505_c0_seq2|m.45781	-1.45956	-3.47746	0.00105925	0.00412388	Lhcx1; protein fucoxanthin chlorophyll a/c protein	NA
cds.comp21443_c0_seq1|m.60311	-1.06054	-3.47433	0.00106924	0.00415573	ATPase2-3A; P3A, P type ATPase	ko:K01535
cds.comp21377_c0_seq1|m.59735	-1.23593	-3.46918	0.00108584	0.00421312	hypothetical protein	ko:K01870
cds.comp22705_c0_seq1|m.74472	0.87288	3.46757	0.00109111	0.00422644	phospholipase (EC:3.1.1.5)	ko:K06130
cds.comp23307_c0_seq2|m.86118	-0.747359	-3.46415	0.00110231	0.00426264	hypothetical protein	ko:K01754
cds.comp23307_c0_seq1|m.86114	-0.747359	-3.46415	0.00110231	0.00426264	hypothetical protein	ko:K01754
cds.comp23406_c0_seq1|m.88824	-0.95784	-3.4622	0.00110876	0.00427799	hypothetical protein	ko:K11839
cds.comp21998_c0_seq2|m.65900	-0.459486	-3.46182	0.00111	0.00427799	adenylyl cyclase-associated protein, putative	ko:K17261
cds.comp21998_c0_seq1|m.65893	-0.459486	-3.46182	0.00111	0.00427799	adenylyl cyclase-associated protein, putative	ko:K17261
cds.comp21111_c4_seq1|m.57032	-0.746101	-3.45364	0.00113748	0.00437652	NA	NA
cds.comp23361_c0_seq1|m.87464	-1.01605	-3.449	0.00115336	0.0044302	outer dynein arm-docking complex subunit 3	NA
cds.comp23954_c0_seq1|m.93935	0.628298	3.44292	0.00117445	0.00449966	NA	NA
cds.comp21283_c0_seq1|m.58828	-0.636984	-3.44266	0.00117536	0.00449966	hypothetical protein	ko:K01893
cds.comp20452_c0_seq1|m.51691	-1.00685	-3.43437	0.00120473	0.00460444	vacuolar protein sorting-associated protein	NA
cds.comp20741_c0_seq1|m.53479	-0.833968	-3.43217	0.00121268	0.00462713	short-chain dehydrogenase/reductase SDR	NA
cds.comp7420_c0_seq1|m.6376	-1.12257	-3.43045	0.00121887	0.00464304	Lhcr11; fucoxanthin chlorophyll a/c light-harvesting protein	NA
cds.comp10089_c0_seq1|m.12949	-1.00693	-3.42861	0.0012256	0.00466091	caltractin	NA
cds.comp22335_c0_seq1|m.69612	0.420558	3.42704	0.00123131	0.00467489	hypothetical protein	NA
cds.comp19081_c0_seq1|m.43279	-0.497104	-3.42155	0.00125159	0.00474405	eukaryotic peptide chain release factor subunit 1-like	ko:K03265
cds.comp17676_c0_seq1|m.36064	0.627642	3.41918	0.00126043	0.0047655	ADK; adenosine kinase (EC:2.7.1.20)	ko:K00856
cds.comp20166_c0_seq1|m.50008	0.589505	3.41892	0.0012614	0.0047655	RP3A; RP3A,-like protein to dna-directed RNA polymerase II third largest subunit (EC:2.7.7.6)	ko:K03011
cds.comp15140_c0_seq1|m.25758	0.945914	3.41466	0.00127747	0.00481831	NA	NA
cds.comp23781_c0_seq1|m.93538	0.746271	3.41278	0.00128461	0.0048373	small nuclear ribonucleoprotein Sm D3	ko:K11088
cds.comp7833_c0_seq1|m.7617	0.524964	3.40835	0.00130159	0.00489321	hypothetical protein	ko:K01937
cds.comp7442_c0_seq1|m.6470	0.827731	3.40719	0.0013061	0.00490215	hypothetical protein	NA
cds.comp19262_c0_seq1|m.44214	0.676698	3.40198	0.00132641	0.00497027	adenosylhomocysteinase	ko:K01251
cds.comp23757_c0_seq1|m.93474	0.766377	3.39722	0.00134525	0.00503262	NA	NA
cds.comp14928_c0_seq1|m.24989	0.532797	3.39081	0.00137103	0.00512076	hypothetical protein	NA
cds.comp23814_c0_seq1|m.93634	0.721982	3.38568	0.00139199	0.0051906	LSM6; LSM6 homolog, U6 small nuclear RNA associated (S. cerevisiae)	ko:K12625
cds.comp22251_c2_seq1|m.68560	0.538275	3.38406	0.00139867	0.00520703	viral A-type inclusion protein	NA
cds.comp15060_c0_seq1|m.25475	-0.917343	-3.37895	0.00141995	0.0052777	hypothetical protein	ko:K01764
cds.comp11008_c0_seq1|m.15319	0.595336	3.37698	0.00142824	0.00529995	hypothetical protein	NA
cds.comp22946_c1_seq3|m.78097	-0.786743	-3.36909	0.00146187	0.00541601	alcohol dehydrogenase 1-like	NA
cds.comp21807_c0_seq1|m.63723	0.423783	3.36654	0.00147292	0.00544813	hypothetical protein	ko:K00789
cds.comp14735_c0_seq1|m.24339	0.736723	3.36532	0.0014782	0.00545214	NA	NA
cds.comp17302_c0_seq1|m.34102	-0.758413	-3.3652	0.00147875	0.00545214	sUfd1; hypothetical protein	NA
cds.comp23672_c0_seq1|m.93194	-0.511837	-3.36149	0.00149499	0.00550321	hypothetical protein	NA
cds.comp9733_c0_seq1|m.12051	-0.93336	-3.35945	0.00150399	0.00552748	hypothetical protein	NA
cds.comp21922_c0_seq1|m.65219	0.535562	3.35595	0.00151959	0.00557588	50S ribosomal protein L10, chloroplastic-like	ko:K02864
cds.comp20739_c0_seq2|m.53473	0.589345	3.35204	0.00153716	0.00563136	ferredoxin component (biphenyl dioxygenase, Rieske iron-sulfur component related protein)	NA
cds.comp20739_c0_seq1|m.53471	0.589345	3.35204	0.00153716	0.00563136	ferredoxin component (biphenyl dioxygenase, Rieske iron-sulfur component related protein)	NA
cds.comp23509_c0_seq1|m.92654	1.02981	3.34905	0.00155072	0.00567197	hypothetical protein	NA
cds.comp18960_c0_seq1|m.42490	0.542746	3.34641	0.00156282	0.00570714	hypothetical protein	ko:K14846
cds.comp20087_c0_seq1|m.49584	-1.6859	-3.33925	0.00159602	0.00581914	NA	NA
cds.comp23562_c0_seq1|m.92818	0.699354	3.3378	0.00160285	0.00583478	SCS-alpha; ligase succinate-coa ligase (EC:6.2.1.4)	ko:K01899
cds.comp22410_c0_seq1|m.70544	-0.787505	-3.33228	0.001629	0.00592059	hypothetical protein	NA
cds.comp22361_c0_seq1|m.69998	0.529243	3.33122	0.00163409	0.00592969	hypothetical protein	ko:K01620
cds.comp17527_c2_seq2|m.35394	-0.744667	-3.32995	0.00164019	0.00594247	RecA_1; hypothetical protein	ko:K03553
cds.comp17527_c2_seq1|m.35387	-0.744667	-3.32995	0.00164019	0.00594247	RecA_1; hypothetical protein	ko:K03553
cds.comp21190_c0_seq2|m.57707	0.526533	3.32749	0.00165206	0.00597602	hypothetical protein	NA
cds.comp21190_c0_seq1|m.57701	0.526533	3.32749	0.00165206	0.00597602	hypothetical protein	NA
cds.comp17196_c0_seq2|m.33640	0.714487	3.32671	0.00165584	0.00598027	DDX23; ATP-dependent RNA helicase DDX23/PRP28 (EC:3.6.4.13)	ko:K12858
cds.comp23520_c0_seq1|m.92693	-0.667852	-3.32058	0.00168585	0.00607911	40S ribosomal protein S10	ko:K02947
cds.comp22857_c0_seq1|m.76239	0.670802	3.31525	0.0017123	0.00616483	Prokumamolisin, activation domain containing protein	ko:K01279
cds.comp7312_c0_seq1|m.6043	0.543181	3.31329	0.00172217	0.00619065	NA	NA
cds.comp22544_c0_seq3|m.72260	-0.753653	-3.31115	0.001733	0.00621984	hypothetical protein	NA
cds.comp22544_c0_seq2|m.72256	-0.753653	-3.31115	0.001733	0.00621984	hypothetical protein	NA
cds.comp7856_c0_seq1|m.7695	0.364475	3.31054	0.00173609	0.0062212	hypothetical protein	ko:K00428
cds.comp23587_c0_seq1|m.92890	0.611169	3.30668	0.00175578	0.00628197	hypothetical protein	NA
cds.comp16644_c0_seq1|m.31206	-0.801037	-3.29977	0.00179157	0.00640005	mitochondrial 50S ribosomal protein L28-like protein	ko:K02902
cds.comp16032_c1_seq1|m.28959	-0.592423	-3.29634	0.00180954	0.0064542	hypothetical protein	ko:K03070
cds.comp15717_c3_seq1|m.27835	0.467787	3.29435	0.00182011	0.00648184	NA	NA
cds.comp23289_c0_seq1|m.85730	0.414748	3.28481	0.00187141	0.00665182	EXG1; glucosidase II alpha subunit (EC:3.2.1.-)	ko:K05546
cds.comp14558_c0_seq1|m.23749	-0.735225	-3.28414	0.00187505	0.00665182	protein transporter Sec24	ko:K14007
cds.comp17413_c1_seq1|m.34831	0.730536	3.28386	0.00187659	0.00665182	NA	NA
cds.comp18684_c0_seq1|m.41149	0.61022	3.28281	0.00188234	0.00665182	v-type h-atpase subunit (EC:3.6.3.14)	ko:K02149
cds.comp9629_c0_seq1|m.11688	-0.927746	-3.28248	0.00188415	0.00665182	hypothetical protein	NA
cds.comp19434_c0_seq1|m.45134	-1.99685	-3.28228	0.00188521	0.00665182	hypothetical protein	ko:K03036
cds.comp17391_c0_seq1|m.34583	-1.08306	-3.28024	0.00189646	0.00667931	hypothetical protein	ko:K02879
cds.comp21255_c0_seq1|m.58614	0.585341	3.27981	0.00189882	0.00667931	inosine/xanthosine triphosphatase	NA
cds.comp23426_c0_seq2|m.89532	-0.720551	-3.27775	0.00191024	0.00670921	hypothetical protein	ko:K01887
cds.comp22766_c0_seq1|m.75210	-0.474818	-3.27243	0.00193997	0.00680323	hypothetical protein	ko:K03235
cds.comp22666_c0_seq1|m.74019	-0.522678	-3.27035	0.00195177	0.00683418	T-complex protein 1 subunit theta	ko:K09500
cds.comp20519_c0_seq2|m.52082	0.56775	3.26269	0.00199563	0.00697712	hypothetical protein	NA
cds.comp20519_c0_seq1|m.52078	0.56775	3.26269	0.00199563	0.00697712	hypothetical protein	NA
cds.comp20288_c0_seq1|m.50742	0.789647	3.26136	0.00200335	0.00699346	hypothetical protein	NA
cds.comp20482_c0_seq1|m.51849	0.64733	3.25999	0.00201131	0.00701061	tartrate-resistant acid phosphatase type 5-like	ko:K14379
cds.comp22567_c0_seq1|m.72553	-0.713095	-3.25873	0.00201867	0.00702559	POPTRDRAFT_571754; Protochlorophyllide reductase C family protein	ko:K00218
cds.comp14432_c1_seq1|m.23379	0.783094	3.2553	0.00203887	0.00708515	PGP; phosphoglycolate phosphatase	ko:K01101
cds.comp19041_c1_seq1|m.43043	-0.822795	-3.25454	0.00204335	0.00708998	hypothetical protein	NA
cds.comp9047_c0_seq1|m.10119	0.443466	3.25372	0.00204821	0.00709613	NA	NA
cds.comp20828_c0_seq1|m.54238	0.680203	3.25114	0.00206358	0.00713483	hypothetical protein	ko:K15437
cds.comp21136_c0_seq2|m.57315	0.655204	3.2508	0.00206559	0.00713483	flagellar peptidyl-prolyl cis-trans isomerase	ko:K09567
cds.comp21136_c0_seq1|m.57313	0.655204	3.2508	0.00206559	0.00713483	flagellar peptidyl-prolyl cis-trans isomerase	ko:K09567
cds.comp21018_c0_seq1|m.56379	-0.658359	-3.25003	0.0020702	0.00714	YALI0F18942p	ko:K03254
cds.comp23106_c0_seq2|m.82224	-0.515601	-3.24881	0.00207757	0.00715468	UNK; unkempt family zinc finger	NA
cds.comp23106_c0_seq3|m.82231	-0.515601	-3.24881	0.00207757	0.00715468	UNK; unkempt family zinc finger	NA
cds.comp23106_c0_seq1|m.82218	-0.515601	-3.24881	0.00207757	0.00715468	UNK; unkempt family zinc finger	NA
cds.comp7576_c0_seq1|m.6908	0.415451	3.24062	0.00212734	0.00731512	APS3; sigma subunit of clathrin adaptor protein AP3	ko:K12399
cds.comp16683_c1_seq1|m.31406	0.705828	3.2363	0.00215408	0.007396	NA	NA
cds.comp23556_c0_seq1|m.92799	0.618034	3.23539	0.00215975	0.00740439	40S ribosomal protein S20-like	ko:K02969
cds.comp21862_c0_seq2|m.64775	-0.493184	-3.22997	0.00219385	0.00751008	syntaxin, putative	NA
cds.comp21862_c0_seq1|m.64773	-0.493184	-3.22997	0.00219385	0.00751008	syntaxin, putative	NA
cds.comp23853_c0_seq1|m.93710	-0.941067	-3.22892	0.00220045	0.00752147	NA	NA
cds.comp20017_c1_seq1|m.49116	0.675126	3.22466	0.00222768	0.00760323	methylmalonate-semialdehyde dehydrogenase, mitochondrial precursor	ko:K00140
cds.comp23249_c0_seq1|m.85116	-0.33905	-3.22058	0.00225403	0.00768178	isocitrate dehydrogenase, NADP-dependent (EC:1.1.1.42)	ko:K00031
cds.comp17360_c0_seq1|m.34432	-0.887348	-3.21717	0.00227627	0.00774608	26S protease regulatory subunit S10B	ko:K03064
cds.comp17360_c0_seq2|m.34433	-0.887348	-3.21717	0.00227627	0.00774608	26S protease regulatory subunit S10B	ko:K03064
cds.comp16795_c0_seq2|m.31877	-0.817635	-3.21306	0.00230336	0.00782666	NA	NA
cds.comp17871_c0_seq1|m.36933	0.447128	3.2115	0.00231372	0.00785023	malate dehydrogenase, mitochondrial precursor	ko:K00026
cds.comp19506_c0_seq7|m.45827	0.524301	3.20749	0.00234057	0.00792964	GCN5-like N-acetyltransferase	NA
cds.comp19506_c0_seq6|m.45819	0.524301	3.20749	0.00234057	0.00792964	hypothetical protein	NA
cds.comp19506_c0_seq5|m.45811	0.524301	3.20749	0.00234057	0.00792964	GCN5-like N-acetyltransferase	NA
cds.comp19506_c0_seq4|m.45804	0.524301	3.20749	0.00234057	0.00792964	GCN5-like N-acetyltransferase	NA
cds.comp19506_c0_seq3|m.45797	0.524301	3.20749	0.00234057	0.00792964	GCN5-like N-acetyltransferase	NA
cds.comp19506_c0_seq2|m.45789	0.524301	3.20749	0.00234057	0.00792964	hypothetical protein	NA
cds.comp22865_c1_seq1|m.76372	0.599104	3.20645	0.00234761	0.00794176	ATP-dependent DNA helicase 2 subunit KU80-like	ko:K10885
cds.comp7411_c0_seq1|m.6338	-0.6758	-3.19634	0.0024168	0.0081638	udp-n-acetylglucosamine diphosphorylase (EC:2.7.7.23)	ko:K12447
cds.comp23053_c0_seq4|m.81367	-0.674484	-3.19415	0.00243201	0.00820314	PtAP1/2beta; hypothetical protein	ko:K12392
cds.comp23053_c0_seq3|m.81355	-0.674484	-3.19415	0.00243201	0.00820314	PtAP1/2beta; hypothetical protein	ko:K12392
cds.comp23053_c0_seq2|m.81344	-0.674484	-3.19415	0.00243201	0.00820314	PtAP1/2beta; hypothetical protein	ko:K12392
cds.comp23053_c0_seq1|m.81333	-0.674484	-3.19415	0.00243201	0.00820314	PtAP1/2beta; hypothetical protein	ko:K12392
cds.comp7530_c0_seq1|m.6768	-0.76922	-3.18678	0.00248393	0.00836596	fucoxanthin chlorophyll a/c protein	NA
cds.comp19174_c0_seq1|m.43785	0.595291	3.17713	0.00255353	0.0085683	bdhA; D-beta-hydroxybutyrate dehydrogenase (EC:1.1.1.30)	ko:K00019
cds.comp16678_c0_seq1|m.31389	0.451565	3.17699	0.00255459	0.0085683	NADH:flavin oxidoreductase	ko:K10680
cds.comp15295_c2_seq1|m.26330	-1.12409	-3.1769	0.0025552	0.0085683	hypothetical protein	ko:K01469
cds.comp21306_c0_seq1|m.59025	-0.59496	-3.17592	0.00256242	0.00857999	NA	NA
cds.comp17576_c0_seq1|m.35599	-0.748	-3.17386	0.00257751	0.00861556	hypothetical protein	NA
cds.comp23375_c0_seq2|m.87874	-1.2637	-3.17345	0.00258054	0.00861556	NA	NA
cds.comp23375_c0_seq3|m.87877	-1.2637	-3.17345	0.00258054	0.00861556	NA	NA
cds.comp23375_c0_seq1|m.87871	-1.2637	-3.17345	0.00258054	0.00861556	NA	NA
cds.comp20043_c0_seq2|m.49260	0.615974	3.17121	0.00259716	0.00863938	replication factor-A protein	ko:K07466
cds.comp20043_c0_seq1|m.49257	0.615974	3.17121	0.00259716	0.00863938	replication factor-A protein	ko:K07466
cds.comp21111_c2_seq1|m.57029	-0.928238	-3.17104	0.00259837	0.00863938	NA	NA
cds.comp18993_c0_seq1|m.42732	0.534555	3.17096	0.00259896	0.00863938	hypothetical protein	NA
cds.comp20531_c0_seq1|m.52160	0.470951	3.16627	0.00263406	0.00874339	hypothetical protein	NA
cds.comp17125_c0_seq1|m.33236	0.543396	3.16451	0.0026473	0.00877468	NA	NA
cds.comp17125_c0_seq3|m.33249	0.543396	3.16451	0.0026473	0.00877468	NA	NA
cds.comp17125_c0_seq2|m.33242	0.543396	3.16451	0.0026473	0.00877468	NA	NA
cds.comp17125_c0_seq4|m.33255	0.543396	3.16451	0.0026473	0.00877468	NA	NA
cds.comp22852_c3_seq1|m.76190	0.576498	3.16393	0.00265174	0.00877673	hypothetical protein	ko:K04508
cds.comp22774_c0_seq1|m.75394	-1.48026	-3.16144	0.00267061	0.00881981	RNA helicase, putative	NA
cds.comp22648_c0_seq1|m.73750	0.642339	3.16103	0.00267377	0.00881981	hypothetical protein	NA
cds.comp22514_c1_seq1|m.71728	-0.794725	-3.1607	0.00267628	0.00881981	hypothetical protein	ko:K15448
cds.comp20697_c0_seq1|m.53193	-1.03793	-3.1601	0.00268088	0.00882232	NA	NA
cds.comp21408_c0_seq1|m.60002	0.642987	3.15713	0.00270366	0.00888456	hypothetical protein	NA
cds.comp16679_c0_seq1|m.31390	-0.628269	-3.15098	0.00275149	0.00902167	DUF393-domain-containing protein	NA
cds.comp21789_c0_seq1|m.63546	-0.820578	-3.15075	0.00275324	0.00902167	zinc finger CCCH domain-containing protein 25-like	ko:K13107
cds.comp21026_c0_seq1|m.56448	0.637004	3.14968	0.00276169	0.00903648	eukaryotic translation initiation factor 5, putative	ko:K03262
cds.comp18290_c0_seq1|m.39129	-0.792386	-3.14698	0.002783	0.00909325	OTSA; alpha,alpha-trehalose-phosphate synthase (UDP-forming) (EC:2.4.1.15)	ko:K16055
cds.comp23189_c0_seq2|m.83545	0.466946	3.14044	0.00283525	0.00924505	hypothetical protein	ko:K01698
cds.comp23189_c0_seq1|m.83538	0.466946	3.14044	0.00283525	0.00924505	hypothetical protein	ko:K01698
cds.comp9506_c0_seq2|m.11372	0.512113	3.14016	0.00283751	0.00924505	uncharacterized LOC100634517	ko:K10598
cds.comp9506_c0_seq1|m.11367	0.512113	3.14016	0.00283751	0.00924505	ppil2; peptidylprolyl isomerase (cyclophilin)-like 2	ko:K10598
cds.comp14981_c0_seq1|m.25165	-1.22076	-3.13825	0.00285296	0.00928221	AP2mu; hypothetical protein	ko:K11826
cds.comp19785_c0_seq1|m.47708	-0.486528	-3.13522	0.00287764	0.00934928	NA	NA
cds.comp17966_c0_seq1|m.37383	0.595623	3.13402	0.0028875	0.00936805	pyridoxal-dependent decarboxylase	NA
cds.comp17382_c0_seq1|m.34535	0.456661	3.12999	0.00292071	0.00946244	transketolase	ko:K00615
cds.comp16769_c0_seq1|m.31764	0.427257	3.1263	0.0029514	0.00954841	hypothetical protein	NA
cds.comp19527_c0_seq2|m.45993	0.614509	3.12245	0.00298383	0.00963973	ISPF; 2-C-methyl-D-erythritol 2,4-cyclodiphosphate synthase (EC:4.6.1.12)	ko:K01770
cds.comp19527_c0_seq1|m.45991	0.614509	3.12245	0.00298383	0.00963973	ISPF; 2-C-methyl-D-erythritol 2,4-cyclodiphosphate synthase (EC:4.6.1.12)	ko:K01770
cds.comp22279_c0_seq2|m.68976	0.623424	3.11993	0.00300522	0.00969521	pyruvate kinase, putative	ko:K00873
cds.comp21665_c0_seq1|m.62196	0.637623	3.11637	0.00303573	0.00977992	SUMF2; sulfatase modifying factor 2	NA
cds.comp15897_c2_seq1|m.28479	0.743219	3.1154	0.00304401	0.00979284	beta-hexosaminidase 2	ko:K12373
cds.comp23116_c0_seq1|m.82426	-0.553535	-3.11381	0.0030578	0.00982345	vacuolar protein sorting-associated protein 28	ko:K12184
cds.comp15582_c3_seq1|m.27389	0.649957	3.11163	0.00307674	0.00987048	NA	NA
cds.comp9181_c0_seq2|m.10494	0.696195	3.11069	0.00308487	0.00988277	RPL22; ribosomal protein L22	ko:K02891
cds.comp9179_c0_seq1|m.10492	0.762839	3.11016	0.00308954	0.00988393	hypothetical protein	NA
cds.comp23878_c0_seq1|m.93773	0.66741	3.10777	0.00311048	0.00993709	pyrC; dihydroorotase	ko:K01465
cds.comp9097_c0_seq1|m.10264	-0.823597	-3.10519	0.00313328	0.00999604	protein kinase, putative	ko:K13303

## Sheet: Contrast II
Transcript-ID	LogFC	T	P-value	Adj-p-value	Symbol-name	KO-ID
cds.comp21318_c0_seq1|m.59140	1.69957	8.83992	8.81508e-12	2.02482e-08	hypothetical protein	NA
cds.comp7491_c0_seq2|m.6654	1.45002	7.39353	1.48086e-09	1.70077e-06	hypothetical protein	ko:K03098
cds.comp7491_c0_seq1|m.6653	1.45002	7.39353	1.48086e-09	1.70077e-06	hypothetical protein	ko:K03098
cds.comp21734_c0_seq1|m.63032	1.42161	6.96852	6.81886e-09	5.22097e-06	hypothetical protein	ko:K07575
cds.comp23816_c0_seq1|m.93638	1.53984	6.82363	1.14849e-08	6.59519e-06	atpD; F0F1 ATP synthase subunit beta (EC:3.6.3.14)	ko:K02112
cds.comp22450_c1_seq1|m.71005	1.34826	6.65633	2.09691e-08	9.63322e-06	NA	NA
cds.comp13522_c0_seq1|m.20967	1.52492	6.36191	6.04323e-08	2.31355e-05	NA	NA
cds.comp22580_c1_seq4|m.72667	0.933186	6.30226	7.48651e-08	2.45665e-05	NA	NA
cds.comp22580_c1_seq2|m.72661	0.933186	6.30226	7.48651e-08	2.45665e-05	NA	NA
cds.comp18314_c0_seq1|m.39257	-0.616053	-6.09813	1.55615e-07	4.46808e-05	hypothetical protein	ko:K01006
cds.comp18314_c0_seq2|m.39268	-0.616053	-6.09813	1.55615e-07	4.46808e-05	hypothetical protein	ko:K01006
cds.comp22197_c0_seq2|m.67886	1.22944	5.83529	3.97742e-07	0.000101513	hypothetical protein	NA
cds.comp22344_c0_seq1|m.69739	1.11622	5.47988	1.40118e-06	0.000321852	AMTR_s00049p00176170; hypothetical protein	NA
cds.comp23509_c0_seq1|m.92654	1.55039	5.446	1.57872e-06	0.000329665	hypothetical protein	NA
cds.comp21985_c0_seq1|m.65761	1.07698	5.37332	2.0382e-06	0.000390145	hypothetical protein	ko:K01176
cds.comp21985_c0_seq2|m.65768	1.07698	5.37332	2.0382e-06	0.000390145	hypothetical protein	ko:K01176
cds.comp22705_c0_seq1|m.74472	1.24274	5.3324	2.35269e-06	0.000403956	phospholipase (EC:3.1.1.5)	ko:K06130
cds.comp22888_c0_seq1|m.76893	0.515122	5.31943	2.46208e-06	0.000403956	hypothetical protein	ko:K02355
cds.comp23785_c0_seq1|m.93547	1.46795	5.28484	2.77884e-06	0.000425533	methylcrotonoyl-CoA carboxylase beta chain, mitochondrial precursor	ko:K01969
cds.comp19851_c1_seq1|m.48163	0.857089	5.18143	3.98643e-06	0.000525049	NA	NA
cds.comp22206_c0_seq1|m.67958	-0.78557	-5.17512	4.07494e-06	0.000525049	aceB; malate synthase (EC:2.3.3.9)	ko:K01638
cds.comp19936_c2_seq1|m.48636	0.978459	5.17235	4.11445e-06	0.000525049	hypothetical protein	NA
cds.comp7820_c0_seq1|m.7592	1.27452	5.10587	5.18344e-06	0.00060452	sod2; superoxide dismutase	ko:K04564
cds.comp23079_c0_seq2|m.81765	1.03236	5.10145	5.26356e-06	0.00060452	CTSD; cathepsin D (EC:3.4.23.5)	ko:K01379
cds.comp23079_c0_seq1|m.81759	1.03236	5.10145	5.26356e-06	0.00060452	CTSD; cathepsin D (EC:3.4.23.5)	ko:K01379
cds.comp23843_c0_seq1|m.93689	0.9967	5.08568	5.55933e-06	0.000608084	NA	NA
cds.comp9315_c0_seq1|m.10883	-0.734257	-5.00169	7.4328e-06	0.000776052	40S ribosomal protein S8-like	ko:K02995
cds.comp7464_c0_seq1|m.6563	-0.844588	-4.89235	1.08272e-05	0.00106762	hypothetical protein	ko:K02964
cds.comp14460_c1_seq1|m.23462	-0.844588	-4.89235	1.08272e-05	0.00106762	hypothetical protein	ko:K02964
cds.comp9047_c0_seq1|m.10119	0.615548	4.87815	1.13672e-05	0.00106762	NA	NA
cds.comp19298_c0_seq1|m.44378	0.792091	4.87174	1.16198e-05	0.00106762	hypothetical protein	NA
cds.comp7659_c0_seq1|m.7143	-1.3112	-4.8532	1.23813e-05	0.00109384	NADH dehydrogenase [ubiquinone] iron-sulfur protein 5-B-like	ko:K03938
cds.comp23155_c0_seq1|m.82971	-0.712522	-4.81322	1.4194e-05	0.00120754	uncharacterized LOC101777447	NA
cds.comp7579_c0_seq1|m.6912	-0.899469	-4.72694	1.90394e-05	0.00154849	RAD51-g1; Rad51 DNA recombination/repair protein	ko:K04482
cds.comp15631_c0_seq1|m.27558	1.07732	4.71915	1.95499e-05	0.00154849	hypothetical protein	NA
cds.comp23635_c0_seq1|m.93073	-1.07249	-4.70498	2.05119e-05	0.00155452	hypothetical protein	NA
cds.comp9553_c0_seq1|m.11488	1.06805	4.69833	2.09796e-05	0.00155452	GG23936 gene product from transcript GG23936-RA	ko:K12623
cds.comp19826_c0_seq1|m.47999	-0.624474	-4.66997	2.30937e-05	0.0016577	NA	NA
cds.comp7521_c0_seq1|m.6749	0.670343	4.6008	2.91642e-05	0.00202589	glucan 1,3-beta-glucosidase	NA
cds.comp9788_c0_seq1|m.12231	0.815056	4.58047	3.12278e-05	0.00202589	NA	NA
cds.comp22378_c1_seq1|m.70148	0.794323	4.57784	3.15047e-05	0.00202589	hypothetical protein	NA
cds.comp18598_c0_seq1|m.40784	-1.21701	-4.57552	3.1751e-05	0.00202589	adenosine deaminase	ko:K15441
cds.comp15025_c1_seq1|m.25333	0.457103	4.51238	3.9235e-05	0.00243575	[pt] F-type H+-transporting ATPase subunit beta (EC:3.6.3.14)	ko:K02112
cds.comp23562_c0_seq1|m.92818	0.871214	4.49119	4.21135e-05	0.00254565	SCS-alpha; ligase succinate-coa ligase (EC:6.2.1.4)	ko:K01899
cds.comp19979_c0_seq1|m.48924	-0.508345	-4.45352	4.77482e-05	0.00273512	hypothetical protein	ko:K04103
cds.comp20876_c0_seq2|m.54523	0.643072	4.44737	4.87356e-05	0.00273512	hypothetical protein	ko:K07047
cds.comp9582_c0_seq1|m.11542	-1.56421	-4.44685	4.88202e-05	0.00273512	hypothetical protein	ko:K17805
cds.comp22413_c2_seq2|m.70584	-1.34821	-4.43938	5.00476e-05	0.00273713	NA	NA
cds.comp22413_c2_seq1|m.70581	-1.34821	-4.43938	5.00476e-05	0.00273713	NA	NA
cds.comp10642_c0_seq1|m.14417	1.09428	4.3819	6.05619e-05	0.00323513	LSM domain containing protein	ko:K12620
cds.comp23723_c0_seq1|m.93369	-0.508853	-4.36731	6.35563e-05	0.0032861	succinate dehydrogenase flavoprotein subunit (EC:1.3.5.1)	ko:K00234
cds.comp17175_c0_seq1|m.33493	1.10888	4.36343	6.43772e-05	0.0032861	mmuM; homocysteine S-methyltransferase	ko:K00547
cds.comp21290_c0_seq1|m.58908	0.52177	4.31241	7.61719e-05	0.0037238	sedoheptulose-1,7-bisphosphatase, chloroplast (EC:3.1.3.37)	ko:K01100
cds.comp20467_c0_seq1|m.51764	0.593315	4.31198	7.62786e-05	0.0037238	NA	NA
cds.comp16044_c0_seq1|m.29003	1.02125	4.30591	7.78156e-05	0.0037238	glycosyl hydrolase family 30 protein	ko:K01201
cds.comp23550_c0_seq1|m.92787	-1.05631	-4.28195	8.41892e-05	0.00394658	Rab8/RabE-family small GTPase	ko:K07901
cds.comp15640_c1_seq1|m.27593	-1.05631	-4.28195	8.41892e-05	0.00394658	Rab8/RabE-family small GTPase	ko:K07901
cds.comp18076_c0_seq1|m.37908	-0.561397	-4.26485	8.90444e-05	0.00408495	hypothetical protein	NA
cds.comp23366_c0_seq1|m.87559	0.781677	4.2572	9.13033e-05	0.00408495	beta-fructofuranosidase, insoluble isoenzyme 1-like	ko:K01193
cds.comp21175_c0_seq1|m.57586	0.455689	4.2533	9.24761e-05	0.00408495	hypothetical protein	ko:K03404
cds.comp21388_c1_seq1|m.59831	-0.540263	-4.24337	9.55305e-05	0.00412472	hypothetical protein	NA
cds.comp22184_c1_seq1|m.67814	0.577752	4.23583	9.79127e-05	0.00412472	L-serine dehydratase	ko:K17989
cds.comp17166_c1_seq1|m.33464	0.952826	4.2308	9.95358e-05	0.00412472	hypothetical protein	ko:K01427
cds.comp7297_c0_seq1|m.6002	0.823932	4.22767	0.000100559	0.00412472	NA	NA
cds.comp17707_c0_seq2|m.36230	-0.761764	-4.22207	0.000102415	0.00412715	LETM1 and EF-hand domain-containing protein 1, putative	ko:K17800
cds.comp17707_c0_seq3|m.36236	-0.761764	-4.22207	0.000102415	0.00412715	LETM1 and EF-hand domain-containing protein 1, putative	ko:K17800
cds.comp17707_c0_seq4|m.36244	-0.761764	-4.22207	0.000102415	0.00412715	LETM1 and EF-hand domain-containing protein 1, putative	ko:K17800
cds.comp19456_c0_seq1|m.45280	0.773209	4.20564	0.000108051	0.00423093	EF-1 guanine nucleotide exchange domain-containing protein, putative	ko:K03232
cds.comp20141_c0_seq2|m.49833	-0.798576	-4.20388	0.000108674	0.00423093	heat shock protein, Hsp20 family	ko:K13993
cds.comp9904_c1_seq1|m.12530	-0.839696	-4.1861	0.00011515	0.00436277	D-lactate dehydrogenase [cytochrome], mitochondrial-like	ko:K00102
cds.comp23076_c0_seq1|m.81724	0.845448	4.18421	0.000115859	0.00436277	hypothetical protein	ko:K01178
cds.comp23556_c0_seq1|m.92799	-0.737067	-4.16769	0.000122252	0.00452924	40S ribosomal protein S20-like	ko:K02969
cds.comp23235_c2_seq9|m.84531	-0.695499	-4.14806	0.000130291	0.00467663	alginate lyase	NA
cds.comp17196_c0_seq2|m.33640	0.824799	4.14803	0.000130302	0.00467663	DDX23; ATP-dependent RNA helicase DDX23/PRP28 (EC:3.6.4.13)	ko:K12858
cds.comp22512_c0_seq1|m.71713	1.00181	4.14278	0.000132538	0.00468367	NA	NA
cds.comp10281_c1_seq1|m.13449	0.653262	4.12239	0.000141579	0.00490428	hypothetical protein	NA
cds.comp18377_c1_seq1|m.39592	-0.463048	-4.11622	0.000144432	0.00490428	hypothetical protein	ko:K00948
cds.comp23954_c0_seq1|m.93935	0.69465	4.1115	0.00014665	0.00490428	NA	NA
cds.comp9784_c2_seq1|m.12210	0.923077	4.11009	0.000147321	0.00490428	dj-1 family protein	ko:K03152
cds.comp18203_c0_seq2|m.38723	-0.475481	-4.10502	0.000149753	0.00491404	tetratricopeptide repeat protein 1-like	NA
cds.comp18203_c0_seq1|m.38716	-0.475481	-4.10502	0.000149753	0.00491404	tetratricopeptide repeat protein 1-like	NA
cds.comp23804_c0_seq1|m.93608	0.804207	4.0978	0.000153282	0.00495898	NA	NA
cds.comp23534_c0_seq1|m.92743	-0.800921	-4.09063	0.000156865	0.00500441	60S ribosomal protein L7	ko:K02937
cds.comp15060_c0_seq1|m.25475	-1.01955	-4.05632	0.000175178	0.0054988	hypothetical protein	ko:K01764
cds.comp19848_c0_seq2|m.48145	0.666618	4.05283	0.000177149	0.0054988	phosphoserine phosphatase-like	ko:K01079
cds.comp9137_c0_seq1|m.10377	-0.665299	-4.04744	0.00018024	0.00550849	hypothetical protein	NA
cds.comp7446_c0_seq1|m.6490	-0.49539	-4.04067	0.000184198	0.00550849	PMM1; phosphomannomutase (EC:5.4.2.8)	ko:K17497
cds.comp17178_c0_seq6|m.33531	0.722602	4.0354	0.000187339	0.00550849	similar to 1,3-beta glucanase	NA
cds.comp17178_c0_seq5|m.33524	0.722602	4.0354	0.000187339	0.00550849	similar to 1,3-beta glucanase	NA
cds.comp17178_c0_seq4|m.33515	0.722602	4.0354	0.000187339	0.00550849	similar to 1,3-beta glucanase	NA
cds.comp17178_c0_seq1|m.33506	0.722602	4.0354	0.000187339	0.00550849	similar to 1,3-beta glucanase	NA
cds.comp20463_c0_seq2|m.51741	0.692078	4.0346	0.000187822	0.00550849	NA	NA
cds.comp20463_c0_seq1|m.51736	0.692078	4.0346	0.000187822	0.00550849	NA	NA
cds.comp18712_c0_seq1|m.41278	0.945831	4.02618	0.000192956	0.00550849	fumarylacetoacetase	ko:K01555
cds.comp23011_c0_seq1|m.79245	-0.953652	-4.0202	0.000196682	0.00550849	hypothetical protein	NA
cds.comp23549_c0_seq1|m.92784	-0.653724	-4.01546	0.000199693	0.00550849	hypothetical protein	ko:K02978
cds.comp15486_c0_seq1|m.26935	0.640064	4.01494	0.000200023	0.00550849	hypothetical protein	ko:K18121
cds.comp23535_c0_seq1|m.92745	-1.13669	-4.01305	0.000201235	0.00550849	60S ribosomal protein L19-1	ko:K02885
cds.comp9073_c0_seq2|m.10172	0.858049	4.01273	0.000201442	0.00550849	hypothetical protein	NA
cds.comp18779_c0_seq1|m.41565	0.604851	4.0021	0.000208404	0.00563181	hypothetical protein	NA
cds.comp23300_c2_seq1|m.85934	0.912626	3.9853	0.000219883	0.00587291	anthranilate synthase	NA
cds.comp23667_c0_seq1|m.93173	-0.411277	-3.97667	0.000226011	0.00592084	acetylornithine/succinylornithine aminotransferase	ko:K00818
cds.comp23366_c0_seq1|m.87560	-0.584117	-3.97554	0.000226832	0.00592084	beta-fructofuranosidase, insoluble isoenzyme 1-like	ko:K01193
cds.comp9294_c0_seq1|m.10825	0.791218	3.91771	0.000272555	0.00703436	mitogen activated protein kinase 7	ko:K08829
cds.comp17149_c4_seq1|m.33382	0.9381	3.91053	0.000278813	0.00711464	splicing factor U2AF 65 kDa subunit-like	ko:K12837
cds.comp23204_c1_seq1|m.83923	-0.610605	-3.9071	0.00028186	0.00711464	HSP90 domain-containing protein	ko:K09488
cds.comp8885_c0_seq1|m.9800	0.741954	3.89203	0.000295599	0.00738034	hypothetical protein	NA
cds.comp14052_c2_seq1|m.22247	0.719988	3.88762	0.00029974	0.00740326	peptidase S16, lon-like	ko:K01338
cds.comp15056_c0_seq1|m.25448	-0.776404	-3.8689	0.000317959	0.0077697	hypothetical protein	NA
cds.comp23889_c0_seq1|m.93789	0.657576	3.85957	0.000327437	0.00791708	prefoldin subunit 3, putative	NA
cds.comp7616_c0_seq1|m.7035	-0.996149	-3.85207	0.000335249	0.00798744	Gbp1/Gbp2p-like single stranded G-strand telomeric DNA-binding protein	NA
cds.comp19829_c0_seq1|m.48039	-0.641877	-3.85012	0.000337302	0.00798744	carbon-nitrogen hydrolase, putative	ko:K13566
cds.comp21259_c0_seq1|m.58638	0.555524	3.84463	0.00034317	0.00804349	putative NADP-dependent oxidoreductase yncb	ko:K07119
cds.comp7528_c0_seq1|m.6763	0.593701	3.83661	0.000351922	0.00810376	hypothetical protein	NA
cds.comp23687_c0_seq1|m.93244	0.472915	3.83581	0.000352797	0.00810376	aldA; aldehyde dehydrogenase (EC:1.2.1.3)	ko:K00128
cds.comp21089_c1_seq1|m.56869	0.523622	3.82993	0.000359368	0.00817295	nova1, si:ch211-222c22.9; neuro-oncological ventral antigen 1	ko:K14944
cds.comp21896_c0_seq1|m.65043	-0.897184	-3.81753	0.000373596	0.00841323	hypothetical protein	NA
cds.comp19799_c1_seq1|m.47837	-0.720432	-3.81293	0.000379015	0.00845241	hypothetical protein	ko:K17080
cds.comp18280_c0_seq1|m.39056	1.07682	3.8049	0.000388652	0.00858397	hypothetical protein	NA
cds.comp18087_c0_seq1|m.37939	0.69556	3.80072	0.000393758	0.00861393	hypothetical protein	NA
cds.comp18083_c0_seq1|m.37928	1.08215	3.79115	0.000405699	0.00877706	hypothetical protein	NA
cds.comp17966_c0_seq3|m.37392	-0.673444	-3.78867	0.000408857	0.00877706	class V aminotransferase	NA
cds.comp22060_c0_seq1|m.66719	1.05294	3.76524	0.000439806	0.00931671	hypothetical protein	NA
cds.comp20523_c0_seq1|m.52101	-0.949226	-3.76356	0.000442108	0.00931671	hypothetical protein	NA
cds.comp21589_c0_seq1|m.61532	0.610301	3.75676	0.00045156	0.00942939	nad-dependent epimerase dehydratase	NA
cds.comp21589_c0_seq3|m.61535	0.610301	3.75676	0.00045156	0.00942939	nad-dependent epimerase dehydratase	NA
cds.comp21589_c0_seq4|m.61537	0.610301	3.75676	0.00045156	0.00942939	nad-dependent epimerase dehydratase	NA
cds.comp21596_c0_seq1|m.61585	0.721134	3.74757	0.000464626	0.00961482	FBP; fructose-1,6-bisphosphatase	ko:K03841
cds.comp14477_c1_seq1|m.23501	0.721134	3.74757	0.000464626	0.00961482	hypothetical protein	ko:K11087
cds.comp23049_c0_seq1|m.81287	0.560666	3.74423	0.000469476	0.00962846	hypothetical protein	ko:K01784
cds.comp17382_c2_seq1|m.34538	-0.884874	-3.74131	0.000473745	0.00963002	transketolase	ko:K00615
cds.comp14675_c0_seq2|m.24125	0.655709	3.72913	0.000491965	0.00991266	hypothetical protein	NA
cds.comp14675_c0_seq1|m.24119	0.655709	3.72913	0.000491965	0.00991266	hypothetical protein	NA

## Sheet: Contrast III
Transcript-ID	LogFC	T	P-value	Adj-p-value	Symbol-name	KO-ID

## Sheet: Contrast IV
Transcript-ID	LogFC	T	P-value	Adj-p-value	Symbol-name	KO-ID
cds.comp17969_c0_seq1|m.37418	-1.53292	-6.46952	4.10546e-08	5.29185e-05	methionine-dependent methyltransferase	NA
cds.comp21667_c0_seq1|m.62210	-1.12162	-6.43741	4.60762e-08	5.29185e-05	hypothetical protein	NA
cds.comp19004_c0_seq1|m.42793	1.09391	5.86873	3.53078e-07	0.00027034	hypothetical protein	ko:K01166
cds.comp7465_c0_seq1|m.6566	1.31514	5.72413	5.90533e-07	0.000332187	expressed hypothetical protein	ko:K02893
cds.comp23281_c0_seq1|m.85594	0.879133	5.66705	7.23088e-07	0.000332187	Acads; acyl-Coenzyme A dehydrogenase, C-2 to C-3 short chain (EC:1.3.8.1)	ko:K00248
cds.comp19261_c0_seq3|m.44209	1.19689	5.11499	5.02203e-06	0.0019226	glycosyl hydrolase	ko:K01176
cds.comp19261_c0_seq2|m.44204	1.19689	5.11499	5.02203e-06	0.0019226	glycosyl hydrolase	ko:K01176
cds.comp20357_c0_seq2|m.51208	0.906262	5.04595	6.37893e-06	0.0020932	glyceraldehyde-3-phosphate dehydrogenase, type I (EC:1.2.1.12)	ko:K00134
cds.comp22291_c0_seq2|m.69094	-0.778215	-4.99623	7.57416e-06	0.00217473	NADH dehydrogenase flavoprotein 2, mitochondrial precursor	ko:K03943
cds.comp22291_c0_seq1|m.69086	-0.778215	-4.99623	7.57416e-06	0.00217473	NADH dehydrogenase flavoprotein 2, mitochondrial precursor	ko:K03943
cds.comp21059_c0_seq1|m.56682	0.98438	4.9393	9.21475e-06	0.00230316	hypothetical protein	NA
cds.comp20968_c0_seq2|m.55969	0.792945	4.85161	1.24488e-05	0.00230316	chloroplast ribose-5-phosphate isomerase (ISS)	ko:K01807
cds.comp20968_c0_seq1|m.55966	0.792945	4.85161	1.24488e-05	0.00230316	chloroplast ribose-5-phosphate isomerase (ISS)	ko:K01807
cds.comp23505_c0_seq1|m.92633	0.763783	4.83208	1.33081e-05	0.00230316	hypothetical protein	ko:K02735
cds.comp22512_c0_seq1|m.71713	-1.26168	-4.83039	1.33855e-05	0.00230316	NA	NA
cds.comp21683_c0_seq4|m.62415	-1.30016	-4.81846	1.39422e-05	0.00230316	hypothetical protein	NA
cds.comp21683_c0_seq3|m.62411	-1.30016	-4.81846	1.39422e-05	0.00230316	hypothetical protein	NA
cds.comp23556_c0_seq1|m.92799	0.920055	4.81646	1.40375e-05	0.00230316	40S ribosomal protein S20-like	ko:K02969
cds.comp10642_c0_seq1|m.14417	-1.28887	-4.77826	1.59907e-05	0.00244871	LSM domain containing protein	ko:K12620
cds.comp22325_c0_seq1|m.69518	-1.4147	-4.70694	2.03764e-05	0.00264532	hypothetical protein	ko:K00787
cds.comp23641_c0_seq1|m.93093	-1.00817	-4.70227	2.07018e-05	0.00264532	hypothetical protein	ko:K07877
cds.comp8871_c0_seq1|m.9769	-1.01922	-4.66737	2.32975e-05	0.00264532	commd3; COMM domain-containing protein 3	NA
cds.comp23574_c0_seq1|m.92855	-1.19331	-4.66695	2.3331e-05	0.00264532	light-harvesting protein	NA
cds.comp20038_c0_seq1|m.49239	0.900935	4.66354	2.36016e-05	0.00264532	hypothetical protein	ko:K02870
cds.comp7791_c0_seq1|m.7501	0.900935	4.66354	2.36016e-05	0.00264532	60S ribosomal protein L12, putative	ko:K02870
cds.comp9338_c0_seq1|m.10954	0.695904	4.65632	2.41845e-05	0.00264532	proteasome subunit alpha type-6, putative	ko:K02730
cds.comp7521_c0_seq1|m.6749	0.725213	4.60816	2.84498e-05	0.00294566	glucan 1,3-beta-glucosidase	NA
cds.comp18287_c2_seq2|m.39087	0.689155	4.59744	2.94951e-05	0.00294566	aldose 1-epimerase (EC:5.1.3.3)	ko:K01785
cds.comp18322_c0_seq1|m.39301	-0.735469	-4.57445	3.18653e-05	0.00304978	30S ribosomal protein S5, putative	ko:K02988
cds.comp18654_c0_seq1|m.41016	-0.725949	-4.52772	3.72722e-05	0.00342457	Rab21/Rab5 family GTPase, putative	ko:K07890
cds.comp19097_c0_seq1|m.43352	-0.690968	-4.51438	3.89741e-05	0.00344321	hypothetical protein	ko:K02137
cds.comp20714_c0_seq1|m.53305	0.781117	4.48716	4.26836e-05	0.00357417	pdhC; pyruvate dehydrogenase complex , e2 component (EC:2.3.1.12)	ko:K00627
cds.comp7508_c0_seq1|m.6715	0.73979	4.46602	4.58009e-05	0.00357417	hypothetical protein	ko:K02962
cds.comp7487_c0_seq1|m.6638	-0.781477	-4.46185	4.6443e-05	0.00357417	hypothetical protein	NA
cds.comp23620_c0_seq1|m.93000	0.729134	4.46031	4.66805e-05	0.00357417	OASTL4; cysteine synthase	ko:K01738
cds.comp7732_c0_seq1|m.7337	-0.673129	-4.44467	4.91759e-05	0.00364378	hypothetical protein	ko:K02136
cds.comp22276_c0_seq1|m.68953	-0.736715	-4.36726	6.35659e-05	0.00456284	hypothetical protein	NA
cds.comp21807_c0_seq1|m.63723	0.546633	4.34246	6.89913e-05	0.00480221	hypothetical protein	ko:K00789
cds.comp7589_c0_seq1|m.6949	0.575638	4.31242	7.61689e-05	0.00514588	glycine amidinotransferase, mitochondrial precursor	ko:K00613
cds.comp7589_c0_seq2|m.6952	0.575638	4.31242	7.61689e-05	0.00514588	glycine amidinotransferase, mitochondrial precursor	ko:K00613
cds.comp9673_c0_seq2|m.11830	-1.18802	-4.29656	8.02461e-05	0.00521848	complex 1 family protein-like protein	ko:K03965
cds.comp9673_c0_seq1|m.11828	-1.18802	-4.29656	8.02461e-05	0.00521848	complex 1 family protein-like protein	ko:K03965
cds.comp17757_c0_seq1|m.36472	-1.50804	-4.28416	8.35802e-05	0.00521848	light-harvesting protein	ko:K08907
cds.comp17792_c0_seq1|m.36635	0.896479	4.27258	8.68177e-05	0.00521848	mitochondrial import inner membrane translocase subunit Tim13-like	ko:K17781
cds.comp20475_c0_seq1|m.51812	-1.18719	-4.25286	9.26114e-05	0.00521848	hypothetical protein	NA
cds.comp21980_c0_seq1|m.65719	0.487768	4.2516	9.29913e-05	0.00521848	LPD; precursor of hydrogenase lipoamide dehydrogenase	ko:K00382
cds.comp9264_c0_seq1|m.10718	0.632357	4.24569	9.48069e-05	0.00521848	60S ribosomal protein L31-like	ko:K02910
cds.comp15002_c0_seq1|m.25244	1.03628	4.24235	9.58493e-05	0.00521848	importin subunit beta, putative	ko:K14293
cds.comp22122_c0_seq1|m.67252	1.23982	4.23919	9.68448e-05	0.00521848	NA	NA
cds.comp7288_c0_seq2|m.5975	-0.747436	-4.22819	0.00010039	0.00521848	PEPCase_1; hypothetical protein	NA
cds.comp19505_c0_seq3|m.45783	-1.56417	-4.2224	0.000102305	0.00521848	Lhcx1; protein fucoxanthin chlorophyll a/c protein	NA
cds.comp7782_c0_seq1|m.7471	-0.748097	-4.21834	0.00010367	0.00521848	hypothetical protein	NA
cds.comp17842_c0_seq1|m.36835	0.831721	4.21412	0.000105106	0.00521848	60S ribosomal protein L7a-2	ko:K02936
cds.comp23667_c0_seq1|m.93173	0.470215	4.20928	0.000106778	0.00521848	acetylornithine/succinylornithine aminotransferase	ko:K00818
cds.comp20957_c0_seq1|m.55888	-0.95274	-4.18433	0.000115815	0.00554224	hypothetical protein	NA
cds.comp9922_c0_seq1|m.12561	0.789478	4.14986	0.000129534	0.00601466	malate dehydrogenase	ko:K00025
cds.comp20345_c0_seq1|m.51112	-0.759758	-4.14656	0.000130924	0.00601466	ubiquinol:cytochrome c oxidoreductase 14 kDa subunit-containing protein	NA
cds.comp20866_c0_seq1|m.54478	0.515853	4.13488	0.000135971	0.00604655	allantoicase-like	ko:K01477
cds.comp21567_c1_seq1|m.61374	-1.09666	-4.12454	0.0001406	0.00604655	L-galactono-1,4-lactone dehydrogenase	ko:K00225
cds.comp22201_c0_seq1|m.67912	-1.23142	-4.12133	0.000142068	0.00604655	ARF-like GTPase ARLP2, atypical	ko:K07937
cds.comp18083_c0_seq1|m.37928	-1.26948	-4.11755	0.00014381	0.00604655	hypothetical protein	NA
cds.comp21446_c0_seq1|m.60332	0.757834	4.11463	0.000145175	0.00604655	60S acidic ribosomal protein P0	ko:K02941
cds.comp23535_c0_seq1|m.92745	1.25739	4.1099	0.000147413	0.00604655	60S ribosomal protein L19-1	ko:K02885
cds.comp23282_c0_seq1|m.85607	-0.553586	-4.06353	0.000171162	0.00650582	hypothetical protein	NA
cds.comp23282_c0_seq6|m.85630	-0.553586	-4.06353	0.000171162	0.00650582	hypothetical protein	NA
cds.comp23282_c0_seq3|m.85617	-0.553586	-4.06353	0.000171162	0.00650582	hypothetical protein	NA
cds.comp23282_c0_seq9|m.85644	-0.553586	-4.06353	0.000171162	0.00650582	hypothetical protein	NA
cds.comp23282_c0_seq4|m.85624	-0.553586	-4.06353	0.000171162	0.00650582	hypothetical protein	NA
cds.comp18008_c0_seq1|m.37600	-1.20583	-4.06352	0.000171172	0.00650582	hypothetical protein	ko:K11159
cds.comp7510_c0_seq1|m.6718	-0.654844	-4.05874	0.000173821	0.00650582	argininosuccinate lyase	ko:K01755
cds.comp19796_c0_seq1|m.47772	-0.888803	-4.05584	0.000175445	0.00650582	PDIA6; protein disulfide isomerase family A, member 6	ko:K09584
cds.comp23816_c0_seq1|m.93638	-0.987543	-4.05156	0.000177874	0.00650582	atpD; F0F1 ATP synthase subunit beta (EC:3.6.3.14)	ko:K02112
cds.comp23436_c0_seq2|m.89884	0.849974	4.0503	0.000178596	0.00650582	hypothetical protein	NA
cds.comp23436_c0_seq1|m.89877	0.849974	4.0503	0.000178596	0.00650582	hypothetical protein	NA
cds.comp21168_c0_seq1|m.57521	-0.742877	-4.0498	0.000178884	0.00650582	hypothetical protein	ko:K01412
cds.comp10374_c2_seq1|m.13759	-0.876007	-4.04089	0.000184072	0.00650582	nad7; NADH dehydrogenase subunit 7	ko:K03935
cds.comp7615_c0_seq2|m.7032	-0.879275	-4.0344	0.000187938	0.00650582	ankyrin repeat protein	NA
cds.comp21848_c1_seq1|m.64580	1.25846	4.03296	0.000188809	0.00650582	hypothetical protein	ko:K14826
cds.comp22976_c0_seq2|m.78620	-1.28546	-4.02046	0.000196518	0.00650582	protein kinase, putative	NA
cds.comp23510_c0_seq1|m.92655	-1.82814	-4.0192	0.000197315	0.00650582	Lhcf12; protein fucoxanthin chlorophyll protein	NA
cds.comp16044_c0_seq1|m.29003	1.02854	4.01495	0.000200018	0.00650582	glycosyl hydrolase family 30 protein	ko:K01201
cds.comp18520_c0_seq1|m.40330	0.588785	4.01383	0.000200734	0.00650582	hypothetical protein	ko:K03232
cds.comp22936_c0_seq1|m.77930	-0.546469	-4.01327	0.000201094	0.00650582	hypothetical protein	NA
cds.comp19867_c0_seq2|m.48276	0.509785	3.99227	0.000215044	0.00686049	hypothetical protein	NA
cds.comp19867_c0_seq1|m.48275	0.509785	3.99227	0.000215044	0.00686049	hypothetical protein	NA
cds.comp23469_c1_seq1|m.91272	0.727254	3.98496	0.000220124	0.00692635	ACSS; acyl-CoA synthetase (EC:6.2.1.1)	ko:K01895
cds.comp17523_c1_seq1|m.35364	0.947416	3.97206	0.000229359	0.00711943	hypothetical protein	NA
cds.comp20246_c0_seq2|m.50501	0.686293	3.96566	0.000234077	0.0071219	hypothetical protein	ko:K00794
cds.comp20246_c0_seq1|m.50499	0.686293	3.96566	0.000234077	0.0071219	hypothetical protein	ko:K00794
cds.comp18590_c0_seq1|m.40747	0.773802	3.9604	0.000238029	0.0071219	NA	NA
cds.comp19651_c0_seq1|m.46826	-0.906997	-3.95946	0.00023874	0.0071219	hypothetical protein	NA
cds.comp19224_c0_seq1|m.43989	-0.925717	-3.94131	0.000252905	0.0073818	Lhcx1; protein fucoxanthin chlorophyll a/c protein	NA
cds.comp22796_c0_seq2|m.75638	-1.20399	-3.93558	0.000257551	0.0073818	hypothetical protein	NA
cds.comp22796_c0_seq1|m.75633	-1.20399	-3.93558	0.000257551	0.0073818	hypothetical protein	NA
cds.comp21297_c0_seq2|m.58968	0.579864	3.93271	0.000259902	0.0073818	glutathione S-transferase family protein	ko:K11209
cds.comp21297_c0_seq1|m.58960	0.579864	3.93271	0.000259902	0.0073818	glutathione S-transferase family protein	ko:K11209
cds.comp14735_c0_seq1|m.24339	0.86016	3.92918	0.000262826	0.0073818	NA	NA
cds.comp7482_c1_seq1|m.6616	-1.59806	-3.92835	0.000263521	0.0073818	hypothetical protein	ko:K02704
cds.comp16679_c0_seq1|m.31390	-0.779576	-3.90983	0.000279431	0.00766613	DUF393-domain-containing protein	NA
cds.comp23565_c0_seq1|m.92837	-0.645496	-3.9088	0.000280346	0.00766613	RS19; RS19, ribosomal protein 19 40S small ribosomal subunit	ko:K02966
cds.comp7447_c0_seq1|m.6492	-1.68297	-3.89921	0.000288971	0.00778156	light-harvesting protein	ko:K08907
cds.comp8324_c0_seq1|m.8712	-0.61903	-3.89663	0.000291343	0.00778156	hypothetical protein	NA
cds.comp23304_c0_seq2|m.86053	0.56436	3.87861	0.000308386	0.00814045	enolase	ko:K01689
cds.comp23304_c0_seq1|m.86049	0.56436	3.87861	0.000308386	0.00814045	enolase	ko:K01689
cds.comp23557_c0_seq1|m.92802	-1.58257	-3.87504	0.000311867	0.00814045	Arginase/deacetylase	NA
cds.comp21664_c0_seq1|m.62192	0.856974	3.86196	0.000324978	0.00838736	hypothetical protein	NA
cds.comp7607_c0_seq1|m.7008	0.590695	3.84366	0.000344213	0.00878508	GDCT; glycine decarboxylase t-protein (EC:2.1.2.10)	ko:K00605
cds.comp14753_c0_seq1|m.24392	0.735537	3.8304	0.000358834	0.00892692	augmenter of liver regeneration	ko:K17783
cds.comp22514_c2_seq8|m.71775	0.724076	3.83029	0.000358962	0.00892692	PK3; kinase pyruvate kinase 3	ko:K00873
cds.comp22514_c2_seq7|m.71768	0.724076	3.83029	0.000358962	0.00892692	PK3; kinase pyruvate kinase 3	ko:K00873
cds.comp22514_c2_seq6|m.71761	0.724076	3.83029	0.000358962	0.00892692	PK3; kinase pyruvate kinase 3	ko:K00873
cds.comp22514_c2_seq4|m.71748	0.724076	3.83029	0.000358962	0.00892692	PK3; kinase pyruvate kinase 3	ko:K00873
cds.comp22514_c2_seq3|m.71741	0.724076	3.83029	0.000358962	0.00892692	PK3; kinase pyruvate kinase 3	ko:K00873
cds.comp10281_c1_seq1|m.13449	-0.654779	-3.82545	0.000364443	0.00892692	hypothetical protein	NA
cds.comp17395_c0_seq1|m.34594	-1.13973	-3.82208	0.000368313	0.00892692	Lhcf12; protein fucoxanthin chlorophyll protein	NA
cds.comp8181_c0_seq1|m.8433	0.679296	3.82131	0.000369202	0.00892692	hypothetical protein	NA
cds.comp23304_c0_seq2|m.86055	1.12031	3.81076	0.00038159	0.00913034	enolase	ko:K01689
cds.comp23304_c0_seq1|m.86051	1.12031	3.81076	0.00038159	0.00913034	enolase	ko:K01689
cds.comp18030_c0_seq1|m.37706	-0.681188	-3.80641	0.000386826	0.00916019	NA	NA
cds.comp21430_c0_seq2|m.60222	0.426777	3.80151	0.000392786	0.00920642	hypothetical protein	ko:K01551
cds.comp21430_c0_seq1|m.60219	0.426777	3.80151	0.000392786	0.00920642	hypothetical protein	ko:K01551
cds.comp23659_c0_seq1|m.93154	-0.748355	-3.78939	0.000407937	0.00945112	serA; D-3-phosphoglycerate dehydrogenase (EC:1.1.1.95)	ko:K00058
cds.comp14487_c0_seq2|m.23534	-0.680637	-3.78664	0.000411455	0.00945112	DHLTA_1; dihydrolipoamide acetyltransferase (EC:2.3.1.12)	ko:K00627
cds.comp5346_c0_seq1|m.4171	1.15125	3.77338	0.000428809	0.00975222	NA	NA
cds.comp17399_c0_seq16|m.34785	-1.04404	-3.76608	0.000438656	0.00987047	chloroplast ADP,ATP carrier protein	ko:K03301
cds.comp23140_c0_seq3|m.82863	1.76457	3.76238	0.000443734	0.00987047	light-harvesting protein	NA
cds.comp22380_c0_seq1|m.70196	0.954357	3.7601	0.0004469	0.00987047	hypothetical protein	NA

## Sheet: Contrast V
Transcript-ID	LogFC	T	P-value	Adj-p-value	Symbol-name	KO-ID
cds.comp22512_c0_seq1|m.71713	2.25131	6.32479	6.90473e-08	0.000158602	NA	NA
cds.comp17969_c0_seq1|m.37418	1.93575	5.99486	2.25124e-07	0.000258555	methionine-dependent methyltransferase	NA
cds.comp21667_c0_seq1|m.62210	1.37408	5.78703	4.72262e-07	0.000335318	hypothetical protein	NA
cds.comp23574_c0_seq1|m.92855	1.99504	5.72541	5.87848e-07	0.000335318	light-harvesting protein	NA
cds.comp22325_c0_seq1|m.69518	2.30498	5.62754	8.31707e-07	0.000335318	hypothetical protein	ko:K00787
cds.comp10642_c0_seq1|m.14417	2.05563	5.59219	9.42528e-07	0.000335318	LSM domain containing protein	ko:K12620
cds.comp20357_c0_seq2|m.51208	-1.35963	-5.55505	1.07477e-06	0.000335318	glyceraldehyde-3-phosphate dehydrogenase, type I (EC:1.2.1.12)	ko:K00134
cds.comp7809_c0_seq1|m.7556	1.4122	5.5294	1.17667e-06	0.000335318	programmed cell death protein, putative	ko:K16865
cds.comp20968_c0_seq2|m.55969	-1.22134	-5.48349	1.38344e-06	0.000335318	chloroplast ribose-5-phosphate isomerase (ISS)	ko:K01807
cds.comp20968_c0_seq1|m.55966	-1.22134	-5.48349	1.38344e-06	0.000335318	chloroplast ribose-5-phosphate isomerase (ISS)	ko:K01807
cds.comp19004_c0_seq1|m.42793	-1.38483	-5.45179	1.54687e-06	0.000335318	hypothetical protein	ko:K01166
cds.comp19829_c0_seq1|m.48039	-1.33526	-5.44117	1.60579e-06	0.000335318	carbon-nitrogen hydrolase, putative	ko:K13566
cds.comp23620_c0_seq1|m.93000	-1.20408	-5.40495	1.82391e-06	0.000349127	OASTL4; cysteine synthase	ko:K01738
cds.comp22649_c4_seq1|m.73767	1.14949	5.30654	2.57574e-06	0.000455114	deoxyhypusine hydroxylase, putative	ko:K06072
cds.comp20038_c0_seq1|m.49239	-1.38752	-5.27034	2.92344e-06	0.000479653	hypothetical protein	ko:K02870
cds.comp7791_c0_seq1|m.7501	-1.38752	-5.27034	2.92344e-06	0.000479653	60S ribosomal protein L12, putative	ko:K02870
cds.comp23556_c0_seq1|m.92799	-1.3551	-5.20551	3.66563e-06	0.000550107	40S ribosomal protein S20-like	ko:K02969
cds.comp23281_c0_seq1|m.85594	-1.09465	-5.17793	4.03531e-06	0.000550107	Acads; acyl-Coenzyme A dehydrogenase, C-2 to C-3 short chain (EC:1.3.8.1)	ko:K00248
cds.comp9338_c0_seq1|m.10954	-1.05407	-5.17537	4.07132e-06	0.000550107	proteasome subunit alpha type-6, putative	ko:K02730
cds.comp7465_c0_seq1|m.6566	-1.57281	-5.02334	6.89766e-06	0.000834547	expressed hypothetical protein	ko:K02893
cds.comp23641_c0_seq1|m.93093	1.46764	5.02311	6.90309e-06	0.000834547	hypothetical protein	ko:K07877
cds.comp7732_c0_seq1|m.7337	1.02638	4.97308	8.20333e-06	0.000942152	hypothetical protein	ko:K02136
cds.comp22728_c1_seq1|m.74866	-0.958672	-4.92908	9.54446e-06	0.00100993	dihydroorotate dehydrogenase	ko:K17723
cds.comp19261_c0_seq3|m.44209	-1.57056	-4.92519	9.67278e-06	0.00100993	glycosyl hydrolase	ko:K01176
cds.comp19261_c0_seq2|m.44204	-1.57056	-4.92519	9.67278e-06	0.00100993	glycosyl hydrolase	ko:K01176
cds.comp14080_c1_seq1|m.22321	2.71337	4.9069	1.03001e-05	0.00102866	tpp1; peptidase S8 and S53 domain-containing protein	ko:K01279
cds.comp18116_c0_seq1|m.38144	2.5351	4.89263	1.08168e-05	0.00103526	ATP-dependent protease hslV	NA
cds.comp8871_c0_seq1|m.9769	1.43037	4.8065	1.45232e-05	0.0013344	commd3; COMM domain-containing protein 3	NA
cds.comp19867_c0_seq2|m.48276	-0.832811	-4.78583	1.55836e-05	0.00137675	hypothetical protein	NA
cds.comp19867_c0_seq1|m.48275	-0.832811	-4.78583	1.55836e-05	0.00137675	hypothetical protein	NA
cds.comp5346_c0_seq1|m.4171	-1.97368	-4.74696	1.77875e-05	0.00151326	NA	NA
cds.comp18322_c0_seq1|m.39301	1.03536	4.72545	1.91361e-05	0.00156984	30S ribosomal protein S5, putative	ko:K02988
cds.comp18083_c0_seq1|m.37928	1.98096	4.71483	1.98382e-05	0.00157132	hypothetical protein	NA
cds.comp23282_c0_seq1|m.85607	0.867348	4.67186	2.29469e-05	0.00175436	hypothetical protein	NA
cds.comp23282_c0_seq6|m.85630	0.867348	4.67186	2.29469e-05	0.00175436	hypothetical protein	NA
cds.comp23282_c0_seq3|m.85617	0.867348	4.67186	2.29469e-05	0.00175436	hypothetical protein	NA
cds.comp23282_c0_seq9|m.85644	0.867348	4.67186	2.29469e-05	0.00175436	hypothetical protein	NA
cds.comp23282_c0_seq4|m.85624	0.867348	4.67186	2.29469e-05	0.00175436	hypothetical protein	NA
cds.comp22291_c0_seq2|m.69094	0.989392	4.6611	2.37966e-05	0.00175436	NADH dehydrogenase flavoprotein 2, mitochondrial precursor	ko:K03943
cds.comp22291_c0_seq1|m.69086	0.989392	4.6611	2.37966e-05	0.00175436	NADH dehydrogenase flavoprotein 2, mitochondrial precursor	ko:K03943
cds.comp22830_c0_seq3|m.75968	1.37799	4.6532	2.44404e-05	0.00175436	hypothetical protein	ko:K00390
cds.comp22830_c0_seq2|m.75967	1.37799	4.6532	2.44404e-05	0.00175436	hypothetical protein	ko:K00390
cds.comp22830_c0_seq1|m.75966	1.37799	4.6532	2.44404e-05	0.00175436	hypothetical protein	ko:K00390
cds.comp17368_c0_seq6|m.34473	2.58556	4.6106	2.82169e-05	0.0019321	hypothetical protein	NA
cds.comp17368_c0_seq5|m.34470	2.58556	4.6106	2.82169e-05	0.0019321	hypothetical protein	NA
cds.comp17368_c0_seq4|m.34467	2.58556	4.6106	2.82169e-05	0.0019321	hypothetical protein	NA
cds.comp17368_c0_seq3|m.34464	2.58556	4.6106	2.82169e-05	0.0019321	hypothetical protein	NA
cds.comp17368_c0_seq2|m.34460	2.58556	4.6106	2.82169e-05	0.0019321	hypothetical protein	NA
cds.comp17368_c0_seq1|m.34457	2.58556	4.6106	2.82169e-05	0.0019321	hypothetical protein	NA
cds.comp7288_c0_seq2|m.5975	1.10975	4.60661	2.85987e-05	0.0019321	PEPCase_1; hypothetical protein	NA
cds.comp7607_c0_seq1|m.7008	-0.95864	-4.57736	3.1556e-05	0.00205196	GDCT; glycine decarboxylase t-protein (EC:2.1.2.10)	ko:K00605
cds.comp23532_c0_seq1|m.92739	1.03698	4.57172	3.21595e-05	0.00205196	det3-like protein	ko:K02148
cds.comp7589_c0_seq1|m.6949	-0.829336	-4.5591	3.3551e-05	0.00208288	glycine amidinotransferase, mitochondrial precursor	ko:K00613
cds.comp7589_c0_seq2|m.6952	-0.829336	-4.5591	3.3551e-05	0.00208288	glycine amidinotransferase, mitochondrial precursor	ko:K00613
cds.comp19097_c0_seq1|m.43352	0.944137	4.52639	3.74381e-05	0.00226303	hypothetical protein	ko:K02137
cds.comp10374_c2_seq1|m.13759	1.32971	4.50093	4.07662e-05	0.00236037	nad7; NADH dehydrogenase subunit 7	ko:K03935
cds.comp7447_c0_seq1|m.6492	2.64385	4.49484	4.16035e-05	0.00236037	light-harvesting protein	ko:K08907
cds.comp22829_c0_seq5|m.75961	-0.890543	-4.49107	4.21311e-05	0.00236037	coatomer subunit delta, putative	NA
cds.comp22829_c0_seq3|m.75957	-0.890543	-4.49107	4.21311e-05	0.00236037	coatomer subunit delta, putative	NA
cds.comp9312_c0_seq1|m.10870	-1.08038	-4.46212	4.64004e-05	0.00250552	hypothetical protein	NA
cds.comp8181_c0_seq1|m.8433	-1.08018	-4.45888	4.69035e-05	0.00250552	hypothetical protein	NA
cds.comp7508_c0_seq1|m.6715	-1.0001	-4.43029	5.15841e-05	0.00269293	hypothetical protein	ko:K02962
cds.comp22976_c0_seq2|m.78620	1.92371	4.41504	5.42624e-05	0.00273812	protein kinase, putative	NA
cds.comp22514_c2_seq8|m.71775	-1.13658	-4.41188	5.4834e-05	0.00273812	PK3; kinase pyruvate kinase 3	ko:K00873
cds.comp22514_c2_seq7|m.71768	-1.13658	-4.41188	5.4834e-05	0.00273812	PK3; kinase pyruvate kinase 3	ko:K00873
cds.comp22514_c2_seq6|m.71761	-1.13658	-4.41188	5.4834e-05	0.00273812	PK3; kinase pyruvate kinase 3	ko:K00873
cds.comp22514_c2_seq4|m.71748	-1.13658	-4.41188	5.4834e-05	0.00273812	PK3; kinase pyruvate kinase 3	ko:K00873
cds.comp22514_c2_seq3|m.71741	-1.13658	-4.41188	5.4834e-05	0.00273812	PK3; kinase pyruvate kinase 3	ko:K00873
cds.comp17968_c0_seq2|m.37415	2.95093	4.39914	5.72018e-05	0.00279559	Lhcf12; protein fucoxanthin chlorophyll protein	NA
cds.comp17968_c0_seq1|m.37412	2.95093	4.39914	5.72018e-05	0.00279559	Lhcf12; protein fucoxanthin chlorophyll protein	NA
cds.comp19505_c0_seq1|m.45779	1.92258	4.37514	6.1932e-05	0.00295718	Lhcf14; fucoxanthin chlorophyll a/c protein, lhcf type	NA
cds.comp19862_c0_seq1|m.48224	-1.32422	-4.3681	6.33914e-05	0.00295718	hypothetical protein	ko:K07304
cds.comp21683_c0_seq4|m.62415	1.60451	4.36346	6.43704e-05	0.00295718	hypothetical protein	NA
cds.comp21683_c0_seq3|m.62411	1.60451	4.36346	6.43704e-05	0.00295718	hypothetical protein	NA
cds.comp23415_c1_seq1|m.89098	1.58186	4.33928	6.97178e-05	0.00306418	hypothetical protein	NA
cds.comp23816_c0_seq1|m.93638	1.44046	4.33657	7.03444e-05	0.00306418	atpD; F0F1 ATP synthase subunit beta (EC:3.6.3.14)	ko:K02112
cds.comp22936_c0_seq1|m.77930	0.803832	4.33187	7.1443e-05	0.00306418	hypothetical protein	NA
cds.comp18572_c0_seq1|m.40628	-0.943588	-4.3269	7.26231e-05	0.00306418	hypothetical protein	ko:K15507
cds.comp23028_c1_seq2|m.79496	-0.853176	-4.3141	7.57481e-05	0.00306418	inositol-3-phosphate synthase, putative	ko:K01858
cds.comp23028_c1_seq1|m.79492	-0.853176	-4.3141	7.57481e-05	0.00306418	inositol-3-phosphate synthase, putative	ko:K01858
cds.comp20714_c0_seq1|m.53305	-1.02328	-4.31348	7.59024e-05	0.00306418	pdhC; pyruvate dehydrogenase complex , e2 component (EC:2.3.1.12)	ko:K00627
cds.comp17757_c0_seq1|m.36472	2.06892	4.31294	7.60376e-05	0.00306418	light-harvesting protein	ko:K08907
cds.comp23304_c0_seq2|m.86053	-0.85379	-4.30574	7.78608e-05	0.00308355	enolase	ko:K01689
cds.comp23304_c0_seq1|m.86049	-0.85379	-4.30574	7.78608e-05	0.00308355	enolase	ko:K01689
cds.comp23505_c0_seq1|m.92633	-0.925481	-4.29645	8.02744e-05	0.00312526	hypothetical protein	ko:K02735
cds.comp21446_c0_seq1|m.60332	-1.0652	-4.24391	9.53631e-05	0.00357652	60S acidic ribosomal protein P0	ko:K02941
cds.comp9922_c0_seq1|m.12561	-1.0997	-4.24175	9.60381e-05	0.00357652	malate dehydrogenase	ko:K00025
cds.comp23650_c0_seq1|m.93124	0.690664	4.23688	9.75793e-05	0.00357652	mitochondrial-processing peptidase subunit beta	ko:K17732
cds.comp9904_c1_seq1|m.12530	-1.24858	-4.22871	0.000100219	0.00357652	D-lactate dehydrogenase [cytochrome], mitochondrial-like	ko:K00102
cds.comp20129_c0_seq2|m.49789	1.77027	4.22849	0.000100289	0.00357652	hypothetical protein	ko:K00939
cds.comp19505_c0_seq3|m.45783	2.13062	4.22044	0.000102961	0.00357652	Lhcx1; protein fucoxanthin chlorophyll a/c protein	NA
cds.comp7466_c0_seq1|m.6568	2.32594	4.21877	0.000103523	0.00357652	Photosystem II CP43 chlorophyll apoprotein	ko:K02705
cds.comp21980_c0_seq1|m.65719	-0.657654	-4.20643	0.000107774	0.00357652	LPD; precursor of hydrogenase lipoamide dehydrogenase	ko:K00382
cds.comp15068_c0_seq1|m.25509	-1.04922	-4.20472	0.000108376	0.00357652	60S ribosomal protein, putative	ko:K02908
cds.comp24064_c0_seq1|m.94178	-0.912284	-4.20366	0.000108751	0.00357652	dihydrodipicolinate synthase (EC:4.3.3.7)	ko:K03517
cds.comp18590_c0_seq1|m.40747	-1.11911	-4.20298	0.000108993	0.00357652	NA	NA
cds.comp23469_c1_seq1|m.91272	-1.04095	-4.18547	0.000115387	0.00371712	ACSS; acyl-CoA synthetase (EC:6.2.1.1)	ko:K01895
cds.comp20345_c0_seq1|m.51112	1.04337	4.17857	0.000118005	0.00371712	ubiquinol:cytochrome c oxidoreductase 14 kDa subunit-containing protein	NA
cds.comp23693_c0_seq1|m.93264	1.37493	4.17824	0.000118132	0.00371712	NADH dehydrogenase flavoprotein 1, mitochondrial precursor	ko:K03942
cds.comp17384_c0_seq1|m.34552	-1.32215	-4.16652	0.000122717	0.00377716	similar to lipase	NA
cds.comp18311_c0_seq2|m.39236	-1.13775	-4.1597	0.000125464	0.00377716	short chain dehydrogenase	NA
cds.comp10281_c1_seq1|m.13449	0.969112	4.1547	0.000127515	0.00377716	hypothetical protein	NA
cds.comp23436_c0_seq2|m.89884	-1.1876	-4.15268	0.000128354	0.00377716	hypothetical protein	NA
cds.comp23436_c0_seq1|m.89877	-1.1876	-4.15268	0.000128354	0.00377716	hypothetical protein	NA
cds.comp18010_c0_seq1|m.37606	-1.09166	-4.15142	0.000128876	0.00377716	eukaryotic initiation factor 4E, putative	ko:K03259
cds.comp7487_c0_seq1|m.6638	0.988581	4.14179	0.000132964	0.00377716	hypothetical protein	NA
cds.comp14735_c0_seq1|m.24339	-1.235	-4.13968	0.000133877	0.00377716	NA	NA
cds.comp21047_c0_seq5|m.56593	1.88757	4.13966	0.000133883	0.00377716	NA	NA
cds.comp19796_c0_seq1|m.47772	1.23561	4.13746	0.00013484	0.00377716	PDIA6; protein disulfide isomerase family A, member 6	ko:K09584
cds.comp23140_c0_seq3|m.82863	-2.63682	-4.12555	0.00014014	0.00387834	light-harvesting protein	NA
cds.comp23163_c0_seq1|m.83051	-0.727868	-4.10744	0.000148584	0.00406308	hypothetical protein	NA
cds.comp20219_c0_seq1|m.50359	-0.973292	-4.09129	0.000156532	0.00413815	NA	NA
cds.comp18986_c0_seq4|m.42668	-0.72248	-4.08949	0.000157442	0.00413815	hypothetical protein	NA
cds.comp18986_c0_seq1|m.42661	-0.72248	-4.08949	0.000157442	0.00413815	hypothetical protein	NA
cds.comp18654_c0_seq1|m.41016	0.893245	4.0881	0.000158149	0.00413815	Rab21/Rab5 family GTPase, putative	ko:K07890
cds.comp18041_c0_seq1|m.37741	-0.534177	-4.08734	0.000158536	0.00413815	hypothetical protein	ko:K00933
cds.comp18041_c0_seq2|m.37749	-0.534177	-4.08734	0.000158536	0.00413815	hypothetical protein	ko:K00933
cds.comp9629_c0_seq1|m.11688	1.5704	4.07718	0.000163813	0.0041973	hypothetical protein	NA
cds.comp18505_c1_seq1|m.40252	-0.972232	-4.07276	0.000166157	0.0041973	GSR; glutathione reductase (NADPH) (EC:1.8.1.7)	ko:K00383
cds.comp21311_c0_seq1|m.59054	0.993151	4.07018	0.000167543	0.0041973	putative FAD linked oxidase, N-terminal	NA
cds.comp14753_c0_seq1|m.24392	-1.06484	-4.06913	0.000168111	0.0041973	augmenter of liver regeneration	ko:K17783
cds.comp19710_c0_seq2|m.47208	2.13469	4.05202	0.000177611	0.00438681	light-harvesting protein	ko:K08907
cds.comp19710_c0_seq1|m.47204	2.13469	4.05202	0.000177611	0.00438681	light-harvesting protein	ko:K08907
cds.comp20866_c0_seq1|m.54478	-0.683861	-4.02238	0.000195318	0.00477283	allantoicase-like	ko:K01477
cds.comp19917_c0_seq1|m.48537	-0.749286	-4.0005	0.000209472	0.00506482	PSA1; 20S proteasome subunit alpha type 1 (EC:3.4.25.1)	ko:K02725
cds.comp19764_c0_seq1|m.47558	-1.59211	-3.99511	0.00021311	0.00509526	dehydrogenase	NA
cds.comp19764_c0_seq2|m.47560	-1.59211	-3.99511	0.00021311	0.00509526	short-chain dehydrogenase/reductase SDR	NA
cds.comp22276_c0_seq1|m.68953	0.917727	3.99209	0.000215168	0.00509526	hypothetical protein	NA
cds.comp17395_c0_seq1|m.34594	1.61536	3.97506	0.000227175	0.0053247	Lhcf12; protein fucoxanthin chlorophyll protein	NA
cds.comp23557_c0_seq1|m.92802	2.20833	3.96786	0.000232448	0.00539325	Arginase/deacetylase	NA
cds.comp17792_c0_seq1|m.36635	-1.13281	-3.96171	0.000237034	0.00540747	mitochondrial import inner membrane translocase subunit Tim13-like	ko:K17781
cds.comp20246_c0_seq2|m.50501	-0.934002	-3.96033	0.000238083	0.00540747	hypothetical protein	ko:K00794
cds.comp20246_c0_seq1|m.50499	-0.934002	-3.96033	0.000238083	0.00540747	hypothetical protein	ko:K00794
cds.comp23122_c0_seq1|m.82543	0.940586	3.95498	0.000242165	0.00540747	ats1; glycerol-3-phosphate acyltransferase	ko:K00630
cds.comp22004_c0_seq1|m.65947	0.843958	3.95457	0.000242477	0.00540747	RNA recognition motif-containing protein	ko:K14407
cds.comp20357_c0_seq3|m.51209	-1.13239	-3.94097	0.000253186	0.00559199	glyceraldehyde-3-phosphate dehydrogenase, type I (EC:1.2.1.12)	ko:K00134
cds.comp20697_c0_seq1|m.53193	1.75864	3.92906	0.000262929	0.00575188	NA	NA
cds.comp14928_c0_seq1|m.24989	-0.840343	-3.92442	0.000266826	0.00578207	hypothetical protein	NA
cds.comp7700_c0_seq1|m.7251	1.92726	3.92099	0.000269735	0.00579049	LHCA1; light-harvesting complex I chlorophyll a/b binding protein 1	ko:K08907
cds.comp15684_c0_seq1|m.27715	-0.827259	-3.91423	0.000275573	0.00583944	PDHA1; precursor of dehydrogenase pyruvate dehydrogenase E1 component alpha subunit (EC:1.2.4.1)	ko:K00161
cds.comp20746_c0_seq1|m.53498	0.766717	3.91248	0.0002771	0.00583944	NA	NA
cds.comp15023_c0_seq1|m.25313	-0.865952	-3.90459	0.000284101	0.00591152	PETH; ferredoxin--NADP+ reductase (EC:1.18.1.2)	ko:K02641
cds.comp23254_c1_seq1|m.85183	1.07917	3.90285	0.000285668	0.00591152	dynamin-2	ko:K17065
cds.comp23093_c0_seq2|m.81985	-2.06809	-3.89175	0.000295865	0.0060055	NA	NA
cds.comp22361_c1_seq2|m.70008	1.3592	3.88978	0.000297705	0.0060055	threonine aldolase	NA
cds.comp22361_c1_seq1|m.70002	1.3592	3.88978	0.000297705	0.0060055	threonine aldolase	NA
cds.comp18056_c0_seq1|m.37826	1.68304	3.88413	0.000303065	0.0060055	Lhcr1; protein fucoxanthin chlorophyll a/c protein	ko:K08910
cds.comp14787_c0_seq1|m.24524	2.38363	3.88404	0.000303148	0.0060055	hypothetical protein	NA
cds.comp22122_c0_seq1|m.67252	-1.54799	-3.8839	0.000303281	0.0060055	NA	NA
cds.comp16044_c0_seq1|m.29003	-1.35463	-3.88021	0.00030683	0.00602382	glycosyl hydrolase family 30 protein	ko:K01201
cds.comp22825_c0_seq1|m.75910	-1.12357	-3.87736	0.000309596	0.00602662	acyl-CoA dehydrogenase	NA
cds.comp7482_c1_seq1|m.6616	2.14361	3.8667	0.000320172	0.00615371	hypothetical protein	ko:K02704
cds.comp7763_c0_seq1|m.7416	-0.772622	-3.8654	0.000321482	0.00615371	pip; proline iminopeptidase (EC:3.4.11.5)	ko:K01259
cds.comp20674_c1_seq1|m.53027	0.857806	3.85674	0.000330356	0.00621686	translation elongation factor 1A (EF-1A/EF-Tu)	ko:K02358
cds.comp9417_c1_seq1|m.11139	-0.716513	-3.8552	0.000331959	0.00621686	hypothetical protein	ko:K00589
cds.comp16642_c0_seq1|m.31200	-1.08851	-3.8543	0.000332901	0.00621686	hypothetical protein	NA
cds.comp23535_c0_seq1|m.92745	-1.60336	-3.84564	0.000342083	0.00629573	60S ribosomal protein L19-1	ko:K02885
cds.comp18959_c0_seq1|m.42488	0.79363	3.84341	0.000344489	0.00629573	ADP-ribosylation factor family	ko:K07944
cds.comp19758_c0_seq2|m.47512	1.0773	3.84262	0.000345347	0.00629573	hypothetical protein	NA
cds.comp19758_c0_seq1|m.47506	1.0773	3.84262	0.000345347	0.00629573	hypothetical protein	NA
cds.comp21190_c0_seq2|m.57707	-0.826464	-3.83259	0.000356382	0.00644574	hypothetical protein	NA
cds.comp21190_c0_seq1|m.57701	-0.826464	-3.83259	0.000356382	0.00644574	hypothetical protein	NA
cds.comp17523_c1_seq1|m.35364	-1.24092	-3.81764	0.000373467	0.00669402	hypothetical protein	NA
cds.comp22048_c0_seq2|m.66613	-0.845813	-3.81554	0.000375938	0.00669402	pyridoxal biosynthesis lyase pdxS	ko:K06215
cds.comp22048_c0_seq1|m.66603	-0.845813	-3.81554	0.000375938	0.00669402	pyridoxal biosynthesis lyase pdxS	ko:K06215
cds.comp14732_c0_seq1|m.24330	-0.592378	-3.80686	0.000386279	0.00678775	hypothetical protein	NA
cds.comp17175_c0_seq1|m.33493	1.42367	3.8059	0.000387435	0.00678775	mmuM; homocysteine S-methyltransferase	ko:K00547
cds.comp21336_c0_seq1|m.59365	-0.774724	-3.80024	0.000394351	0.00678775	hypothetical protein	ko:K00757
cds.comp18030_c0_seq1|m.37706	0.926337	3.79834	0.000396692	0.00678775	NA	NA
cds.comp7446_c0_seq1|m.6490	-0.685424	-3.79813	0.000396958	0.00678775	PMM1; phosphomannomutase (EC:5.4.2.8)	ko:K17497
cds.comp18287_c2_seq2|m.39087	-0.775162	-3.79463	0.00040132	0.00678775	aldose 1-epimerase (EC:5.1.3.3)	ko:K01785
cds.comp21848_c1_seq1|m.64580	-1.61345	-3.79418	0.000401887	0.00678775	hypothetical protein	ko:K14826
cds.comp23070_c0_seq1|m.81645	1.21409	3.78796	0.000409764	0.00685058	Monooxygenase	NA
cds.comp20987_c0_seq1|m.56181	0.810895	3.78654	0.000411572	0.00685058	ATP-dependent Clp protease ATP-binding subunit ClpB	ko:K03695
cds.comp19670_c3_seq1|m.46954	-1.26703	-3.77096	0.000432052	0.00713974	SPP1; stromal processing peptidase	NA
cds.comp20315_c0_seq1|m.50902	0.869151	3.75955	0.000447656	0.00734476	hypothetical protein	ko:K03260
cds.comp23105_c0_seq1|m.82215	-0.71712	-3.74614	0.000466694	0.00760281	uncharacterized LOC100635111	ko:K15503
cds.comp23618_c0_seq1|m.92998	0.732177	3.74015	0.000475452	0.00764404	glutaredoxin, putative	NA
cds.comp21859_c1_seq1|m.64736	1.16665	3.73781	0.000478914	0.00764404	spastin and Fidgetin-like protein	ko:K13254
cds.comp7467_c0_seq1|m.6571	-0.890001	-3.73761	0.000479209	0.00764404	Ras GTPase	NA
cds.comp23215_c1_seq2|m.84121	-0.933983	-3.72992	0.000490763	0.00777436	mitochondrial protein translocase family	ko:K17780
cds.comp23215_c1_seq1|m.84115	-0.933983	-3.72992	0.000490763	0.00777436	brefeldin A-inhibited guanine nucleotide-exchange protein, putative	NA
cds.comp23327_c1_seq3|m.86493	0.968717	3.72631	0.000496289	0.00777466	endoplasmic oxidoreductin, putative	ko:K10950
cds.comp18564_c0_seq1|m.40580	-0.807647	-3.72548	0.000497551	0.00777466	eukaryotic translation initiation factor 2A, putative	ko:K15026
cds.comp18564_c0_seq2|m.40586	-0.807647	-3.72548	0.000497551	0.00777466	hypothetical protein	ko:K15026
cds.comp21446_c1_seq1|m.60334	-1.15863	-3.71571	0.000512822	0.00795913	RPP2B; cytosolic ribosomal large subunit acidic protein P2B similar to S. cerevisiae RPP2B (YDR382W); aka CARP2B	ko:K02943
cds.comp17676_c0_seq1|m.36064	-0.92881	-3.71291	0.000517287	0.00797456	ADK; adenosine kinase (EC:2.7.1.20)	ko:K00856
cds.comp23304_c0_seq2|m.86055	-1.48563	-3.7082	0.000524873	0.00803755	enolase	ko:K01689
cds.comp23304_c0_seq1|m.86051	-1.48563	-3.7082	0.000524873	0.00803755	enolase	ko:K01689
cds.comp23510_c0_seq1|m.92655	2.29213	3.69783	0.000541949	0.00824409	Lhcf12; protein fucoxanthin chlorophyll protein	NA
cds.comp7431_c0_seq1|m.6434	-0.839956	-3.69193	0.000551892	0.0082633	Os02g0634900	ko:K02726
cds.comp9461_c0_seq1|m.11243	1.92451	3.69036	0.000554571	0.0082633	hypothetical protein	ko:K02942
cds.comp22424_c0_seq1|m.70671	-0.888002	-3.68853	0.0005577	0.0082633	hypothetical protein	ko:K04077
cds.comp20431_c1_seq1|m.51580	-0.793602	-3.68683	0.000560627	0.0082633	hypothetical protein	ko:K04078
cds.comp23098_c1_seq1|m.82044	-0.510437	-3.68483	0.000564093	0.0082633	dihydroxy-acid dehydratase, putative	ko:K01687
cds.comp7615_c0_seq2|m.7032	1.0943	3.68443	0.000564797	0.0082633	ankyrin repeat protein	NA
cds.comp21297_c0_seq2|m.58968	-0.738533	-3.67548	0.000580578	0.00839404	glutathione S-transferase family protein	ko:K11209
cds.comp21297_c0_seq1|m.58960	-0.738533	-3.67548	0.000580578	0.00839404	glutathione S-transferase family protein	ko:K11209
cds.comp20957_c0_seq1|m.55888	1.14039	3.67522	0.000581041	0.00839404	hypothetical protein	NA
cds.comp23170_c1_seq3|m.83149	-0.824452	-3.67276	0.00058545	0.00840486	leucyl aminopeptidase (EC:3.4.11.1)	ko:K01255
cds.comp23170_c1_seq2|m.83145	-0.824452	-3.67276	0.00058545	0.00840486	leucyl aminopeptidase (EC:3.4.11.1)	ko:K01255
cds.comp23170_c1_seq4|m.83153	-0.824452	-3.67276	0.00058545	0.00840486	leucyl aminopeptidase (EC:3.4.11.1)	ko:K01255
cds.comp23170_c1_seq1|m.83140	-0.824452	-3.67276	0.00058545	0.00840486	leucyl aminopeptidase (EC:3.4.11.1)	ko:K01255
cds.comp9220_c0_seq1|m.10595	-0.785415	-3.66141	0.000606224	0.00861486	calreticulin-like protein	ko:K08057
cds.comp18636_c0_seq1|m.40952	1.39601	3.66068	0.000607579	0.00861486	Lhcf14; fucoxanthin chlorophyll a/c protein, lhcf type	NA
cds.comp7534_c0_seq1|m.6779	-0.992342	-3.65352	0.000621085	0.00875235	NA	NA
cds.comp7447_c0_seq1|m.6491	1.96175	3.64838	0.000630951	0.00883716	light-harvesting protein	ko:K08907
cds.comp19588_c0_seq3|m.46474	1.11735	3.64636	0.000634877	0.00883825	hypothetical protein	ko:K11338
cds.comp21742_c0_seq2|m.63069	-0.810617	-3.63728	0.000652787	0.00903284	inorganic pyrophosphatase (EC:3.6.1.1)	ko:K01507
cds.comp21742_c0_seq1|m.63067	-0.810617	-3.63728	0.000652787	0.00903284	inorganic pyrophosphatase (EC:3.6.1.1)	ko:K01507
cds.comp22323_c0_seq1|m.69506	1.15939	3.63505	0.000657256	0.00904022	hypothetical protein	ko:K03251
cds.comp7496_c0_seq1|m.6679	0.943298	3.63044	0.000666595	0.00906573	ALPHA-SNAP2; alpha-soluble nsf attachment protein	ko:K15296
cds.comp15903_c0_seq2|m.28519	1.92166	3.63023	0.000667004	0.00906573	hypothetical protein	ko:K02707
cds.comp15603_c1_seq1|m.27458	-0.6494	-3.62264	0.000682677	0.00920399	isovaleryl-CoA dehydrogenase, putative	ko:K00253
cds.comp23522_c0_seq1|m.92696	-1.52133	-3.62075	0.000686634	0.00920399	hypothetical protein	ko:K02898
cds.comp21744_c0_seq3|m.63076	1.93444	3.61953	0.000689198	0.00920399	Light-harvesting complex I polypeptide	NA
cds.comp22792_c0_seq7|m.75597	1.5233	3.61388	0.000701182	0.00930991	xenobiotic reductase B (EC:1.-.-.-)	ko:K00540
cds.comp22792_c0_seq3|m.75572	1.5233	3.61388	0.000701182	0.00930991	xenobiotic reductase B (EC:1.-.-.-)	ko:K00540
cds.comp7782_c0_seq1|m.7471	0.871896	3.60766	0.000714608	0.00943364	hypothetical protein	NA
cds.comp17842_c0_seq1|m.36835	-0.969748	-3.6055	0.000719332	0.00944175	60S ribosomal protein L7a-2	ko:K02936
cds.comp21876_c0_seq1|m.64881	1.10928	3.60212	0.000726787	0.00948034	hypothetical protein	NA
cds.comp10712_c0_seq1|m.14624	2.15439	3.60043	0.000730527	0.00948034	NA	NA
cds.comp21596_c0_seq1|m.61584	-0.751215	-3.59621	0.000739989	0.0095265	FBP; fructose-1,6-bisphosphatase	ko:K03841
cds.comp21664_c0_seq1|m.62192	-1.08702	-3.59465	0.000743505	0.0095265	hypothetical protein	NA
cds.comp10319_c0_seq1|m.13588	-0.816033	-3.59332	0.000746526	0.0095265	RIBBA; 3,4-dihydroxy 2-butanone 4-phosphate synthase / GTP cyclohydrolase II (EC:4.1.99.12)	ko:K14652
cds.comp21059_c0_seq1|m.56682	-0.973443	-3.58419	0.000767557	0.00973169	hypothetical protein	NA
cds.comp17474_c0_seq1|m.35097	1.15433	3.58268	0.000771079	0.00973169	26S proteasome non-ATPase regulatory subunit 3	ko:K03033
cds.comp23046_c2_seq1|m.81263	1.36216	3.573	0.000794082	0.0098677	hypothetical protein	ko:K14326
cds.comp9677_c0_seq1|m.11845	-0.888234	-3.5728	0.000794563	0.0098677	NA	NA
cds.comp9264_c0_seq1|m.10718	-0.7248	-3.57093	0.000799086	0.0098677	60S ribosomal protein L31-like	ko:K02910
cds.comp19851_c0_seq1|m.48161	1.20291	3.56988	0.000801651	0.0098677	NA	NA
cds.comp23527_c0_seq1|m.92716	-0.779061	-3.56918	0.000803335	0.0098677	hypothetical protein	NA
