# Supplementary material for: Quantitative Proteomics Reveals Ecophysiological Effects of Light and Silver Stress on the Mixotrophic Protist Poterioochromonas malhamensis
Source: PLoS One. 2017 Jan 5;12(1):e0168183. doi: 10.1371/journal.pone.0168183 (PMC5215829; doi:10.1371/journal.pone.0168183)
Supplement: S3 Table — Significantly enriched pathways for the tested contrasts I-V. (XLSX) [file pone.0168183.s004.xlsx]

## Sheet: Contrast I
Pathway	KOs	P-value
Oxidative phosphorylation	K00234, K00235, K00411, K00412, K01507, K01535, K02111, K02112, K02136, K02137, K02144, K02146, K02147, K02148, K02149, K03935, K03938, K03942, K03943, K03949, K03965, K11352	1.76689e-05
Carbon fixation in photosynthetic organisms	K00025, K00026, K00134, K00615, K00855, K00927, K01006, K01100, K01601, K01623, K01803, K01807, K03841	0.000815526
Photosynthesis	K02111, K02112, K02634, K02636, K02641, K02690, K02703, K02704, K02705, K02707, K02716, K02719	0.00380439
Glycolysis / Gluconeogenesis	K00128, K00134, K00162, K00382, K00627, K00873, K00927, K01623, K01689, K01785, K01803, K01834, K01895, K03841	0.00597887
Lysosome	K01201, K01279, K01365, K02144, K02146, K04646, K08568, K12373, K12392, K12393, K12399, K13289	0.00723644
N-Glycan biosynthesis	K03843, K05546, K07151, K12670	0.0123456
Riboflavin metabolism	K00793, K00794, K14379, K14652	0.0123456
Synaptic vesicle cycle	K02144, K02146, K02147, K02148, K02149, K04646, K11824, K11826, K15296	0.0172441
Glycerophospholipid metabolism	K00630, K00981, K01114, K01126, K06130	0.0178066
Citrate cycle (TCA cycle)	K00025, K00026, K00031, K00162, K00234, K00235, K00382, K00627, K01647, K01899	0.0269807
Various types of N-glycan biosynthesis	K03843, K07151, K12670	0.0371065
Methane metabolism	K00600, K01079, K01623, K01689, K01834, K01895, K03841	0.038497
Purine metabolism	K00088, K00106, K00365, K00602, K00760, K00764, K00856, K00873, K00939, K00940, K00948, K01477, K01939, K03006, K03011, K03783, K11808	0.043175
Ascorbate and aldarate metabolism	K00128, K00225, K00469, K10046, K12447	0.0452669
Glutathione metabolism	K00031, K00383, K00432, K00799, K01255, K01469, K11204	0.0663412
Glyoxylate and dicarboxylate metabolism	K00025, K00026, K00600, K01601, K01638, K01647, K01847, K01965, K17865	0.0751994
Inositol phosphate metabolism	K00140, K00469, K01114, K01803, K01858	0.08805

## Sheet: Contrast II
Pathway	KOs	P-value
Carbon fixation in photosynthetic organisms	K00615, K01006, K01100, K03841	0.00716007
Pyruvate metabolism	K00102, K00128, K01006, K01638	0.0126409
Pentose phosphate pathway	K00615, K00948, K03841	0.0143708
Starch and sucrose metabolism	K01176, K01178, K01193	0.0143708
Spliceosome	K11087, K12623, K12837, K12858	0.0202659
Limonene and pinene degradation	K00128	0.0450281
Biosynthesis of ansamycins	K00615	0.0450281
AMPK signaling pathway	K03841, K07901	0.0469569
Galactose metabolism	K01193, K01784	0.0586447
Methane metabolism	K01079, K03841	0.0845658
Cell cycle - Caulobacter	K01338	0.0880557
Carbohydrate digestion and absorption	K01176	0.0880557
Fructose and mannose metabolism	K03841, K17497	0.0986048
Arginine and proline metabolism	K00128, K00818, K01427	0.0991013

## Sheet: Contrast III
Pathway	KOs	P-value

## Sheet: Contrast IV
Pathway	KOs	P-value
Glycolysis / Gluconeogenesis	K00134, K00382, K00627, K00873, K01689, K01785, K01895	6.0163e-05
Ribosome	K02870, K02885, K02893, K02910, K02936, K02941, K02962, K02966, K02969, K02988	0.00241094
Pyruvate metabolism	K00025, K00382, K00627, K00873, K01895	0.00252135
Oxidative phosphorylation	K02112, K02136, K02137, K03935, K03943, K03965	0.00287846
Methane metabolism	K00058, K01689, K01895	0.013397
Glycine, serine and threonine metabolism	K00058, K00382, K00605, K00613	0.021903
Citrate cycle (TCA cycle)	K00025, K00382, K00627	0.044854
Carbon fixation in photosynthetic organisms	K00025, K00134, K01807	0.0520073
HIF-1 signaling pathway	K00134, K01689	0.0661531
Cysteine and methionine metabolism	K00025, K00789, K01738	0.0765037
Photosynthesis - antenna proteins	K08907	0.09402
Carbohydrate digestion and absorption	K01176	0.09402
Proximal tubule bicarbonate reclamation	K00025	0.09402

## Sheet: Contrast V
Pathway	KOs	P-value
Glycolysis / Gluconeogenesis	K00134, K00161, K00382, K00627, K00873, K01689, K01785, K01895, K03841	6.25082e-05
Pyruvate metabolism	K00025, K00102, K00161, K00382, K00627, K00873, K01895	0.00132792
Oxidative phosphorylation	K01507, K02112, K02136, K02137, K02148, K03935, K03942, K03943	0.00375253
HIF-1 signaling pathway	K00134, K00161, K01689, K03259	0.0048789
Photosynthesis - antenna proteins	K08907, K08910	0.00750704
Ribosome	K02870, K02885, K02893, K02898, K02908, K02910, K02936, K02941, K02942, K02943, K02962, K02969, K02988	0.0103266
Photosynthesis	K02112, K02641, K02704, K02705, K02707	0.015642
Riboflavin metabolism	K00794, K14652	0.0400549
Citrate cycle (TCA cycle)	K00025, K00161, K00382, K00627	0.0533083
Methane metabolism	K01689, K01895, K03841	0.0631551
Carbon fixation in photosynthetic organisms	K00025, K00134, K01807, K03841	0.0640701
Proteasome	K02725, K02726, K02730, K02735, K03033	0.0684755
Pantothenate and CoA biosynthesis	K01687, K17723	0.0892056
